# Supplementary material for: Impact of Marker Ascertainment Bias on Genomic Selection Accuracy and Estimates of Genetic Diversity
Source: PLoS One. 2013 Sep 5;8(9):e74612. doi: 10.1371/journal.pone.0074612 (PMC3764096; doi:10.1371/journal.pone.0074612)
Supplement: Data S1 — Molecular marker and phenotype data. (ZIP) [file pone.0074612.s004.zip]

Archive with 4 entries (4 files):
- DArTsmarkers.csv
- GBSmarkers.csv
- phenotype.csv
- Readme.txt
