# Supplementary material for: Impact of Marker Ascertainment Bias on Genomic Selection Accuracy and Estimates of Genetic Diversity
Source: PLoS One. 2013 Sep 5;8(9):e74612. doi: 10.1371/journal.pone.0074612 (PMC3764096; doi:10.1371/journal.pone.0074612)
Supplement: Data S1 — Molecular marker and phenotype data. (ZIP) [file pone.0074612.s004.zip › DArTsmarkers.csv]

GID	wPt.2206	wPt.741656	wPt.741987	wPt.741800	wPt.741829	wPt.741558	wPt.6643	wPt.0277	wPt.3744	wPt.4196	wPt.734157	wPt.740662	wPt.8916	wPt.666494	wPt.3707	wPt.4010	wPt.6191	wPt.8960	wPt.664488	wPt.3611	wPt.668040	wPt.0995	wPt.667405	wPt.734051	wPt.9938	wPt.667406	wPt.2397	wPt.6174	wPt.741333	wPt.8328	wPt.2273	wPt.7508	wPt.8981	wPt.741157	wPt.4408	wPt.8539	wPt.2395	wPt.5120	wPt.9433	wPt.5562	wPt.744804	wPt.3965	wPt.740640	wPt.1161	wPt.668120	wPt.3566	wPt.0100	wPt.3790	wPt.729860
14	-1	-1	-1	-1	-1	-1	-1	-1	-1	1	-1	-1	-1	1	1	1	1	1	1	-1	-1	1	-1	-1	-1	1	1	1	-1	-1	-1	-1	1	-1	-1	-1	-1	1	1	-1	-1	1	-1	-1	-1	1	-1	1	1
15	-1	1	1	1	1	1	1	-1	-1	1	-1	1	-1	-1	1	1	-1	1	-1	-1	-1	1	-1	1	1	1	-1	-1	1	-1	-1	-1	-1	1	1	1	-1	-1	-1	1	1	-1	1	-1	1	-1	-1	1	1
17	-1	1	1	1	1	1	1	1	1	1	1	1	-1	1	1	1	-1	1	-1	1	-1	-1	1	1	1	1	-1	-1	1	1	-1	-1	-1	1	1	-1	1	1	-1	1	1	1	1	-1	1	1	1	1	1
18	-1	1	1	1	1	1	1	1	1	1	-1	1	1	1	1	-1	-1	1	1	1	-1	-1	-1	1	1	1	-1	-1	1	-1	1	-1	-1	1	1	-1	1	1	1	-1	1	-1	1	-1	1	-1	1	1	1
19	-1	1	1	1	1	1	1	1	1	1	-1	1	1	1	1	-1	-1	1	1	1	-1	-1	-1	1	1	1	-1	-1	1	-1	-1	-1	-1	1	1	-1	-1	1	1	1	1	1	1	-1	1	1	1	1	1
30	-1	-1	-1	-1	-1	-1	1	1	1	1	-1	-1	-1	-1	1	1	-1	1	1	1	1	-1	-1	-1	-1	1	1	1	-1	1	-1	-1	1	-1	-1	-1	-1	-1	-1	1	1	1	-1	-1	-1	-1	1	1	1
31	-1	1	1	1	1	1	1	-1	-1	1	-1	1	-1	-1	1	1	-1	1	-1	-1	-1	1	-1	1	-1	1	-1	-1	1	-1	1	-1	-1	1	-1	1	-1	-1	1	1	1	-1	1	-1	1	1	-1	1	1
32	-1	-1	-1	-1	-1	-1	1	-1	-1	1	-1	-1	-1	-1	1	1	-1	1	-1	-1	-1	1	-1	-1	-1	1	1	-1	-1	-1	-1	-1	1	-1	-1	-1	1	-1	-1	1	-1	1	-1	-1	1	-1	-1	1	1
33	1	-1	-1	-1	-1	-1	-1	-1	-1	-1	-1	-1	-1	1	-1	1	-1	-1	-1	-1	-1	1	-1	-1	-1	-1	1	-1	-1	-1	1	-1	-1	-1	-1	-1	1	-1	-1	-1	-1	1	-1	-1	-1	-1	-1	-1	NA
34	-1	1	1	1	1	1	-1	-1	-1	1	-1	1	-1	-1	1	1	-1	1	-1	-1	NA	1	-1	-1	-1	-1	1	-1	1	-1	1	1	-1	-1	-1	-1	1	-1	1	-1	1	1	1	-1	-1	-1	-1	1	-1
35	1	1	1	1	1	1	-1	1	1	-1	-1	1	-1	1	-1	1	-1	-1	-1	1	-1	1	-1	1	-1	-1	1	-1	1	1	-1	-1	1	1	-1	-1	-1	-1	-1	-1	-1	1	1	-1	-1	1	-1	-1	-1
36	-1	-1	-1	-1	-1	-1	1	1	1	1	-1	-1	-1	-1	1	1	1	1	1	1	-1	1	-1	-1	-1	-1	-1	-1	-1	1	-1	-1	1	-1	-1	-1	-1	1	-1	1	-1	-1	-1	-1	-1	-1	-1	1	-1
37	1	-1	-1	-1	-1	-1	1	-1	-1	-1	-1	-1	1	1	-1	1	-1	-1	1	-1	-1	1	-1	-1	-1	-1	-1	1	-1	-1	1	1	-1	-1	-1	-1	1	-1	-1	-1	1	-1	-1	-1	-1	-1	-1	-1	-1
38	1	-1	-1	-1	-1	-1	1	-1	-1	-1	-1	-1	1	1	-1	-1	-1	-1	1	-1	-1	1	-1	-1	1	-1	1	-1	-1	-1	-1	-1	1	-1	1	-1	-1	1	-1	1	-1	1	-1	-1	-1	-1	-1	-1	-1
39	1	-1	-1	-1	-1	-1	1	-1	-1	-1	-1	-1	1	-1	-1	1	-1	-1	1	-1	-1	-1	-1	-1	-1	1	-1	1	-1	-1	-1	-1	1	-1	-1	-1	-1	1	-1	1	1	-1	-1	-1	1	1	-1	-1	1
40	-1	1	1	1	1	1	1	-1	-1	1	-1	1	1	1	1	1	1	1	-1	-1	1	1	-1	-1	-1	-1	-1	1	1	-1	-1	-1	1	-1	-1	-1	1	-1	1	1	1	-1	1	-1	-1	-1	-1	1	-1
41	-1	1	1	1	1	1	1	-1	-1	1	-1	1	1	1	1	1	1	1	-1	-1	1	1	-1	-1	-1	-1	-1	1	1	-1	1	1	-1	-1	-1	-1	1	-1	1	1	1	-1	1	-1	-1	-1	-1	1	-1
42	1	-1	-1	-1	-1	-1	-1	-1	-1	-1	-1	-1	-1	1	-1	1	-1	-1	1	-1	-1	1	-1	-1	1	1	-1	1	-1	-1	-1	-1	1	-1	1	-1	-1	1	-1	1	-1	1	-1	-1	1	1	-1	-1	1
43	1	-1	-1	-1	-1	-1	-1	-1	-1	-1	-1	-1	-1	1	-1	1	-1	-1	1	-1	-1	-1	-1	-1	1	1	-1	1	-1	-1	-1	-1	1	-1	1	-1	1	1	-1	-1	-1	-1	-1	-1	1	-1	-1	-1	1
44	1	-1	-1	-1	-1	-1	1	-1	-1	-1	-1	-1	1	-1	-1	1	-1	-1	-1	-1	-1	1	-1	-1	1	1	-1	1	-1	-1	-1	1	1	-1	1	-1	-1	1	-1	1	1	1	-1	-1	1	1	-1	-1	1
45	1	-1	-1	-1	-1	-1	-1	-1	-1	-1	-1	-1	-1	1	-1	-1	-1	-1	1	-1	-1	1	-1	-1	-1	-1	1	-1	-1	-1	-1	-1	-1	-1	-1	-1	1	-1	-1	1	-1	1	-1	-1	-1	-1	-1	-1	-1
46	1	1	1	1	1	1	-1	-1	-1	-1	1	1	-1	-1	-1	1	1	-1	-1	-1	-1	1	1	-1	-1	-1	1	-1	1	-1	1	-1	-1	-1	-1	-1	-1	-1	-1	1	1	1	1	-1	-1	-1	-1	-1	-1
47	1	-1	-1	-1	-1	-1	-1	1	1	-1	1	-1	-1	1	-1	1	-1	-1	-1	1	-1	1	1	-1	-1	-1	-1	-1	-1	1	1	-1	-1	-1	-1	-1	-1	-1	1	1	-1	1	-1	-1	-1	-1	-1	-1	-1
48	-1	-1	-1	-1	-1	-1	1	-1	-1	1	-1	-1	1	1	1	-1	-1	1	1	-1	1	-1	-1	-1	1	1	-1	-1	-1	-1	-1	-1	1	-1	1	-1	1	-1	-1	1	1	-1	-1	1	1	-1	-1	1	1
49	1	-1	-1	-1	-1	-1	1	-1	-1	-1	-1	-1	1	1	-1	-1	1	-1	1	-1	-1	-1	-1	-1	-1	-1	-1	1	-1	-1	1	1	1	-1	-1	-1	1	-1	-1	1	-1	-1	-1	-1	-1	-1	-1	-1	-1
50	-1	-1	-1	-1	-1	-1	-1	-1	-1	1	-1	-1	-1	-1	1	-1	-1	1	1	-1	-1	-1	-1	-1	1	1	-1	-1	-1	-1	-1	-1	1	-1	1	-1	-1	1	-1	1	-1	-1	-1	-1	1	-1	-1	1	1
51	-1	-1	-1	-1	-1	-1	1	-1	-1	1	-1	-1	1	1	1	1	-1	1	1	-1	1	1	-1	-1	1	-1	-1	NA	-1	-1	1	-1	-1	-1	1	-1	1	1	-1	-1	1	1	-1	-1	-1	-1	-1	1	-1
52	-1	-1	-1	-1	-1	-1	1	-1	-1	1	-1	-1	1	1	1	-1	-1	1	1	-1	1	-1	-1	-1	-1	1	-1	-1	-1	-1	-1	-1	1	-1	-1	-1	1	-1	-1	1	-1	-1	-1	1	1	-1	-1	1	1
53	-1	-1	-1	-1	-1	-1	-1	-1	-1	1	-1	-1	-1	1	1	-1	-1	1	-1	-1	-1	-1	-1	-1	1	1	-1	-1	-1	-1	1	-1	-1	-1	1	-1	-1	-1	-1	1	-1	-1	-1	-1	1	1	-1	1	1
54	1	-1	-1	-1	-1	-1	1	-1	-1	-1	-1	-1	1	1	-1	1	-1	-1	-1	-1	-1	-1	-1	-1	-1	-1	-1	1	-1	-1	-1	1	1	-1	-1	-1	1	-1	-1	1	1	1	-1	-1	-1	1	-1	-1	-1
55	1	-1	-1	-1	-1	-1	-1	-1	-1	-1	1	-1	-1	-1	-1	1	-1	-1	1	-1	1	-1	1	-1	-1	-1	-1	-1	-1	-1	1	-1	-1	-1	-1	-1	1	-1	1	1	1	1	-1	-1	-1	-1	-1	-1	-1
56	1	-1	-1	-1	-1	-1	1	-1	-1	-1	-1	-1	1	-1	-1	1	-1	-1	1	-1	-1	1	-1	-1	1	-1	-1	1	-1	-1	1	-1	-1	-1	1	-1	1	-1	-1	1	-1	1	-1	-1	-1	-1	-1	-1	-1
57	-1	-1	-1	-1	-1	-1	-1	-1	-1	1	-1	-1	-1	-1	1	1	1	1	1	-1	1	-1	-1	-1	-1	1	-1	1	-1	-1	-1	-1	1	-1	-1	-1	-1	1	-1	1	1	1	-1	-1	1	-1	-1	1	1
58	-1	-1	-1	-1	-1	-1	-1	-1	-1	1	-1	-1	-1	-1	1	1	-1	1	-1	-1	1	-1	-1	-1	1	1	-1	1	-1	-1	1	1	-1	-1	1	-1	1	-1	-1	-1	1	1	-1	-1	1	-1	-1	1	1
59	1	-1	-1	-1	-1	-1	-1	-1	-1	-1	-1	-1	-1	-1	-1	1	-1	-1	1	-1	-1	-1	-1	-1	1	-1	-1	1	-1	-1	1	1	-1	-1	1	-1	-1	-1	-1	-1	-1	-1	-1	-1	-1	-1	-1	-1	-1
60	1	-1	-1	-1	-1	-1	1	-1	-1	-1	-1	-1	1	-1	-1	1	-1	-1	1	-1	-1	-1	-1	-1	-1	1	-1	1	-1	-1	-1	-1	1	-1	-1	-1	1	-1	-1	-1	1	-1	-1	-1	1	-1	-1	-1	1
61	1	-1	-1	-1	-1	-1	1	-1	-1	-1	-1	-1	1	1	-1	1	-1	-1	1	-1	-1	1	-1	-1	-1	-1	-1	1	-1	-1	-1	1	1	-1	-1	-1	-1	-1	-1	1	1	-1	-1	-1	-1	1	-1	-1	-1
62	-1	-1	-1	-1	-1	-1	-1	-1	-1	1	-1	-1	-1	1	1	1	-1	1	1	-1	1	1	-1	-1	1	-1	-1	1	-1	-1	-1	-1	1	-1	1	-1	1	-1	-1	1	-1	-1	-1	-1	-1	1	-1	1	-1
63	-1	1	1	1	1	1	-1	1	1	1	1	1	-1	1	1	1	-1	1	1	1	1	-1	1	-1	-1	-1	-1	-1	1	1	1	1	-1	-1	-1	-1	-1	-1	-1	-1	1	1	1	-1	-1	-1	-1	1	-1
64	1	-1	-1	-1	-1	-1	-1	-1	-1	-1	-1	-1	-1	1	-1	1	-1	-1	1	-1	-1	1	-1	-1	1	-1	-1	1	-1	-1	1	1	1	-1	1	-1	1	1	-1	-1	1	1	-1	-1	-1	-1	-1	-1	-1
65	-1	-1	-1	-1	-1	-1	-1	1	1	1	-1	-1	-1	-1	1	1	1	1	NA	1	NA	1	-1	-1	-1	-1	-1	-1	-1	1	-1	-1	1	-1	-1	-1	-1	-1	-1	1	1	-1	-1	-1	-1	-1	-1	1	-1
66	1	-1	-1	-1	-1	-1	-1	NA	1	-1	-1	-1	-1	1	-1	1	1	-1	-1	1	-1	1	-1	-1	-1	-1	-1	-1	-1	1	1	1	-1	-1	-1	-1	-1	-1	1	1	1	-1	-1	-1	-1	-1	-1	-1	-1
67	1	-1	-1	-1	-1	-1	1	-1	-1	-1	-1	-1	1	1	-1	1	-1	-1	-1	-1	-1	-1	-1	-1	1	1	-1	1	-1	-1	-1	-1	1	-1	1	-1	-1	-1	-1	1	1	1	-1	-1	1	NA	-1	-1	1
68	1	-1	-1	-1	-1	-1	1	NA	1	-1	-1	-1	1	1	-1	1	-1	-1	-1	NA	-1	-1	-1	-1	-1	-1	-1	1	-1	1	-1	1	1	-1	-1	-1	1	-1	1	-1	1	-1	-1	-1	-1	-1	-1	-1	-1
69	-1	-1	-1	-1	-1	-1	1	-1	-1	1	-1	-1	1	1	1	1	-1	1	-1	-1	1	-1	-1	-1	1	1	-1	1	-1	-1	1	-1	-1	-1	1	-1	1	1	-1	-1	-1	-1	-1	-1	1	-1	-1	1	1
70	-1	1	1	1	1	1	-1	-1	-1	1	1	1	-1	1	1	1	1	1	1	-1	1	1	1	-1	-1	-1	-1	-1	1	-1	-1	1	1	-1	-1	-1	-1	-1	1	-1	1	1	1	-1	-1	-1	-1	1	-1
71	1	-1	-1	-1	-1	-1	-1	-1	-1	-1	-1	-1	-1	-1	-1	1	-1	-1	1	-1	-1	-1	-1	-1	1	1	-1	1	-1	-1	1	1	-1	-1	1	-1	1	1	-1	1	-1	-1	-1	-1	1	1	-1	-1	1
72	-1	-1	-1	-1	-1	-1	1	-1	-1	1	-1	-1	1	1	1	-1	-1	1	-1	-1	-1	-1	-1	-1	1	-1	1	-1	-1	-1	-1	-1	1	-1	1	-1	-1	1	1	1	1	-1	-1	-1	-1	-1	-1	1	-1
73	1	-1	-1	-1	-1	-1	1	-1	-1	-1	-1	-1	1	1	-1	1	-1	-1	1	-1	NA	1	-1	-1	1	1	-1	1	-1	-1	-1	1	1	-1	1	-1	1	1	-1	-1	1	-1	-1	-1	1	-1	-1	-1	1
74	1	-1	-1	-1	-1	-1	-1	-1	-1	-1	-1	-1	-1	-1	-1	1	-1	-1	-1	-1	-1	1	-1	-1	1	-1	-1	1	-1	-1	1	1	-1	-1	1	-1	1	-1	-1	1	1	-1	-1	-1	-1	1	-1	-1	-1
75	1	-1	-1	-1	-1	-1	-1	1	1	1	1	-1	-1	1	1	1	1	1	1	1	-1	-1	1	-1	-1	-1	-1	-1	-1	1	1	-1	-1	-1	-1	-1	-1	-1	-1	1	1	1	-1	-1	-1	-1	-1	1	-1
76	-1	-1	-1	-1	-1	-1	1	-1	-1	1	-1	-1	1	1	1	1	-1	1	-1	-1	1	1	-1	-1	-1	1	-1	1	-1	-1	1	1	-1	-1	-1	-1	-1	1	-1	1	-1	1	-1	-1	1	1	-1	1	1
77	-1	1	1	1	1	1	-1	1	1	1	1	1	-1	1	1	1	-1	1	1	1	-1	-1	1	-1	1	-1	-1	-1	1	1	1	-1	-1	-1	1	-1	NA	-1	-1	1	1	1	1	-1	-1	-1	-1	1	-1
78	-1	1	1	1	1	1	1	NA	1	1	1	1	1	1	1	1	1	1	-1	1	-1	1	1	-1	-1	-1	-1	-1	1	1	1	-1	-1	-1	-1	-1	-1	-1	-1	1	1	1	1	-1	-1	-1	-1	1	-1
79	-1	1	1	1	1	1	-1	1	1	1	-1	1	-1	1	1	-1	1	1	-1	1	1	-1	-1	-1	-1	-1	-1	-1	1	1	-1	-1	1	-1	-1	-1	1	1	-1	1	-1	-1	1	-1	-1	-1	-1	1	-1
80	-1	-1	-1	-1	-1	-1	-1	-1	-1	1	-1	-1	-1	1	1	-1	-1	1	1	-1	-1	1	-1	-1	1	-1	-1	-1	-1	-1	-1	-1	-1	-1	1	-1	-1	-1	-1	1	1	1	-1	-1	-1	1	-1	1	-1
82	-1	-1	-1	-1	-1	-1	-1	-1	-1	1	NA	-1	-1	-1	1	-1	1	1	1	-1	NA	-1	NA	-1	-1	NA	-1	-1	-1	-1	-1	-1	1	-1	-1	-1	1	-1	-1	1	-1	NA	-1	NA	NA	-1	-1	1	NA
83	-1	-1	-1	-1	-1	-1	1	-1	-1	1	1	-1	1	1	1	1	1	1	1	-1	1	-1	1	-1	-1	-1	-1	-1	-1	-1	1	-1	-1	-1	-1	-1	1	-1	1	-1	-1	1	-1	1	-1	-1	-1	1	-1
84	1	-1	-1	-1	-1	-1	-1	-1	-1	-1	-1	-1	-1	-1	-1	1	-1	-1	-1	-1	-1	-1	-1	-1	1	-1	-1	-1	-1	-1	-1	-1	1	-1	1	-1	-1	-1	1	1	-1	-1	-1	-1	-1	1	-1	-1	-1
85	-1	-1	-1	-1	-1	-1	-1	-1	-1	1	-1	-1	-1	1	1	-1	-1	1	-1	-1	-1	1	-1	-1	1	-1	1	-1	-1	-1	-1	-1	1	-1	1	-1	-1	1	-1	1	-1	-1	-1	-1	-1	-1	-1	1	-1
86	1	-1	-1	-1	-1	-1	-1	-1	-1	-1	-1	-1	-1	-1	-1	1	-1	-1	1	-1	-1	1	-1	-1	-1	1	-1	1	-1	-1	1	-1	-1	-1	-1	-1	1	-1	-1	1	1	-1	-1	-1	1	1	-1	-1	1
87	1	-1	-1	-1	-1	-1	-1	-1	-1	-1	-1	-1	-1	-1	-1	1	-1	-1	-1	-1	-1	-1	-1	-1	1	-1	-1	1	-1	-1	-1	-1	1	-1	1	-1	-1	1	-1	1	1	-1	-1	-1	-1	1	-1	-1	-1
88	-1	-1	-1	-1	-1	-1	-1	-1	-1	1	-1	-1	-1	-1	1	1	-1	1	1	-1	1	1	-1	-1	-1	1	-1	1	-1	-1	-1	-1	1	-1	-1	-1	-1	1	-1	-1	1	-1	-1	-1	1	-1	-1	1	1
89	1	-1	-1	-1	-1	-1	-1	1	1	-1	-1	-1	-1	-1	-1	1	1	-1	-1	1	1	1	-1	-1	-1	-1	-1	-1	-1	1	-1	1	1	-1	-1	-1	-1	-1	-1	-1	1	1	-1	-1	-1	-1	-1	NA	-1
90	-1	-1	-1	-1	-1	-1	-1	-1	-1	-1	-1	-1	-1	1	-1	1	-1	-1	1	-1	1	1	-1	-1	-1	-1	-1	-1	-1	-1	-1	-1	1	-1	-1	-1	1	-1	-1	-1	1	-1	-1	-1	NA	-1	-1	-1	-1
91	1	-1	-1	-1	-1	-1	-1	-1	-1	-1	-1	-1	-1	-1	-1	1	-1	-1	1	-1	-1	-1	-1	-1	1	1	-1	1	-1	-1	1	1	-1	-1	1	-1	1	1	-1	1	-1	-1	-1	-1	1	1	-1	-1	1
92	1	-1	-1	-1	-1	-1	-1	-1	-1	-1	-1	-1	-1	1	-1	1	-1	-1	1	-1	-1	1	-1	-1	1	1	-1	1	-1	-1	1	1	-1	-1	1	-1	1	-1	-1	-1	1	-1	-1	-1	1	1	-1	-1	1
93	-1	-1	-1	-1	-1	-1	-1	-1	-1	1	-1	-1	-1	1	1	1	1	1	1	-1	-1	-1	-1	-1	-1	1	-1	-1	-1	-1	-1	-1	1	-1	-1	-1	1	1	-1	-1	1	-1	-1	1	1	-1	-1	1	1
94	1	-1	-1	-1	-1	-1	1	-1	-1	-1	-1	-1	1	1	-1	1	-1	-1	-1	-1	-1	-1	-1	-1	1	-1	-1	1	-1	-1	1	1	-1	-1	1	-1	-1	1	-1	1	1	1	-1	-1	-1	1	-1	-1	-1
95	-1	1	1	1	1	1	-1	-1	-1	1	1	1	-1	-1	1	1	1	1	-1	-1	1	-1	1	-1	1	1	-1	-1	1	-1	-1	-1	1	-1	1	-1	1	1	1	1	-1	1	1	-1	1	-1	-1	1	1
96	1	-1	-1	-1	-1	-1	1	-1	-1	-1	-1	-1	1	1	-1	1	-1	-1	1	-1	-1	1	-1	-1	-1	-1	-1	1	-1	-1	-1	1	1	-1	-1	-1	-1	-1	-1	1	1	-1	-1	-1	-1	1	-1	-1	-1
97	1	-1	-1	-1	-1	-1	-1	NA	NA	-1	-1	-1	-1	1	-1	1	-1	-1	1	NA	-1	1	-1	-1	-1	-1	-1	1	-1	1	1	-1	-1	-1	-1	-1	1	-1	-1	-1	1	1	-1	-1	-1	-1	-1	-1	-1
98	-1	1	1	1	1	1	-1	-1	-1	1	1	1	-1	1	1	1	-1	1	-1	-1	-1	-1	1	-1	-1	-1	-1	-1	1	-1	-1	-1	1	-1	-1	-1	1	1	1	1	1	1	1	-1	-1	-1	-1	1	-1
99	1	-1	-1	-1	-1	-1	-1	-1	-1	-1	-1	-1	-1	1	-1	1	-1	-1	1	-1	-1	-1	-1	-1	1	-1	-1	1	-1	-1	1	-1	-1	-1	1	-1	-1	-1	-1	1	-1	1	-1	-1	-1	1	-1	-1	-1
100	NA	-1	-1	-1	-1	-1	-1	-1	-1	1	-1	-1	-1	1	1	1	-1	1	1	-1	-1	1	-1	-1	1	1	-1	-1	-1	-1	1	-1	-1	-1	1	-1	1	1	1	1	-1	1	-1	-1	1	-1	-1	1	1
101	-1	-1	-1	-1	-1	-1	-1	-1	-1	1	1	-1	-1	1	1	1	1	1	-1	-1	1	-1	1	-1	-1	-1	-1	1	-1	-1	-1	-1	1	-1	-1	-1	1	-1	1	1	1	1	-1	-1	-1	-1	-1	1	-1
102	-1	-1	-1	-1	-1	-1	-1	-1	-1	1	-1	-1	-1	-1	1	1	1	1	1	-1	-1	-1	-1	-1	1	1	-1	-1	-1	-1	-1	-1	1	-1	1	-1	1	-1	-1	1	1	-1	-1	-1	1	-1	-1	1	1
103	1	-1	-1	-1	-1	-1	1	NA	1	-1	-1	-1	-1	1	-1	1	1	-1	1	NA	-1	1	-1	-1	-1	-1	-1	-1	-1	1	-1	-1	1	-1	-1	-1	-1	1	-1	1	-1	1	-1	-1	-1	-1	-1	-1	-1
104	-1	-1	-1	-1	-1	-1	-1	-1	-1	1	-1	-1	-1	1	1	-1	-1	1	1	-1	1	-1	-1	-1	1	1	-1	-1	-1	-1	-1	-1	1	-1	1	-1	1	-1	-1	1	-1	-1	-1	-1	1	-1	-1	1	1
105	-1	-1	-1	-1	-1	-1	-1	-1	-1	1	1	-1	-1	-1	1	1	-1	1	-1	-1	1	1	1	-1	-1	-1	-1	-1	-1	-1	1	-1	-1	-1	-1	-1	1	-1	1	-1	1	1	-1	-1	-1	-1	-1	1	-1
106	-1	1	1	1	1	1	-1	-1	-1	1	1	1	-1	-1	1	-1	-1	1	-1	-1	1	-1	1	-1	-1	-1	-1	-1	1	-1	-1	-1	1	-1	-1	-1	-1	-1	-1	1	1	1	1	-1	-1	-1	-1	1	-1
107	-1	-1	-1	-1	-1	-1	-1	1	1	1	1	-1	-1	-1	1	1	1	1	1	1	1	-1	1	-1	-1	-1	1	-1	-1	1	-1	-1	1	-1	-1	-1	1	-1	1	-1	-1	1	-1	-1	-1	-1	-1	1	-1
108	1	1	1	1	1	1	-1	-1	-1	-1	1	1	-1	-1	-1	1	-1	-1	-1	-1	-1	1	1	-1	-1	-1	1	-1	1	-1	1	-1	-1	-1	-1	-1	1	-1	-1	-1	-1	1	1	-1	-1	-1	-1	-1	-1
109	1	-1	-1	-1	-1	-1	-1	-1	-1	-1	-1	-1	-1	-1	-1	1	-1	-1	-1	-1	-1	1	-1	-1	-1	1	-1	-1	-1	-1	1	-1	-1	-1	-1	-1	1	-1	-1	-1	1	-1	-1	-1	1	-1	-1	-1	1
110	-1	-1	-1	-1	-1	-1	-1	-1	-1	1	-1	-1	-1	-1	1	-1	1	1	1	-1	1	1	-1	-1	-1	1	1	-1	-1	-1	1	1	1	-1	-1	-1	1	-1	1	-1	1	1	-1	1	1	-1	-1	1	1
111	-1	-1	-1	-1	-1	-1	-1	NA	NA	1	-1	-1	-1	1	1	1	1	1	1	NA	1	-1	-1	-1	-1	1	-1	-1	-1	1	-1	-1	1	-1	-1	-1	1	1	-1	1	1	-1	-1	-1	1	-1	-1	1	1
112	-1	1	1	1	1	1	-1	1	1	1	1	1	-1	-1	1	1	1	1	-1	1	1	-1	1	-1	-1	-1	-1	-1	1	1	-1	-1	1	-1	-1	-1	-1	-1	-1	1	-1	1	1	-1	-1	1	-1	1	-1
113	1	-1	-1	-1	-1	-1	1	-1	-1	-1	-1	-1	1	1	-1	1	1	-1	-1	-1	-1	1	-1	-1	1	-1	-1	1	-1	-1	-1	-1	1	-1	1	-1	-1	1	-1	-1	1	-1	-1	-1	-1	-1	-1	-1	-1
114	1	-1	-1	-1	-1	-1	1	-1	-1	-1	-1	-1	1	1	-1	1	-1	-1	-1	-1	-1	1	-1	-1	-1	1	-1	-1	-1	-1	-1	-1	1	-1	-1	1	1	-1	-1	-1	-1	-1	-1	-1	1	-1	-1	-1	1
115	1	-1	-1	-1	-1	-1	-1	-1	-1	-1	-1	-1	-1	1	-1	1	-1	-1	1	-1	NA	1	-1	-1	-1	-1	1	1	-1	-1	1	1	-1	-1	-1	-1	-1	-1	-1	-1	-1	-1	-1	-1	-1	1	-1	-1	-1
116	-1	-1	-1	-1	-1	-1	-1	NA	NA	1	1	-1	-1	1	1	1	1	1	1	1	1	1	1	-1	-1	-1	-1	1	-1	1	-1	-1	1	-1	-1	-1	1	-1	1	1	1	1	-1	-1	-1	-1	-1	1	-1
117	-1	1	1	1	1	1	-1	-1	-1	1	-1	1	-1	-1	1	1	1	1	-1	-1	1	1	-1	-1	-1	-1	-1	-1	1	-1	-1	-1	1	-1	-1	-1	-1	-1	-1	1	-1	1	1	-1	-1	1	-1	1	-1
118	1	-1	-1	-1	-1	-1	1	-1	-1	1	-1	-1	1	NA	1	1	-1	1	1	-1	1	-1	-1	-1	1	1	NA	-1	-1	-1	-1	-1	1	-1	1	-1	1	1	-1	1	-1	-1	-1	1	1	-1	-1	1	1
119	-1	1	1	1	1	1	-1	NA	NA	1	1	1	-1	-1	1	1	-1	1	-1	1	-1	-1	1	-1	-1	-1	-1	-1	1	1	-1	1	1	-1	-1	-1	-1	1	1	1	-1	1	1	-1	-1	-1	-1	1	-1
120	-1	1	1	1	1	1	-1	-1	-1	1	-1	1	-1	1	1	-1	1	1	-1	-1	1	-1	-1	-1	1	1	-1	-1	1	-1	-1	-1	1	-1	1	-1	-1	-1	1	1	-1	-1	1	-1	1	-1	-1	1	1
121	-1	-1	-1	-1	-1	-1	-1	-1	-1	1	1	-1	-1	1	1	1	1	1	-1	-1	1	-1	1	-1	-1	-1	-1	1	-1	-1	1	1	-1	-1	-1	-1	1	-1	-1	-1	1	1	-1	-1	-1	-1	-1	1	-1
122	1	1	1	1	1	1	-1	1	1	-1	-1	1	-1	-1	-1	1	NA	-1	-1	1	-1	-1	-1	1	-1	-1	1	-1	1	1	-1	-1	1	1	-1	-1	-1	1	-1	1	-1	1	1	-1	-1	-1	-1	-1	-1
123	-1	1	1	1	1	1	-1	NA	1	1	-1	1	-1	-1	1	1	1	1	-1	1	1	-1	-1	-1	-1	-1	-1	-1	1	1	-1	-1	1	-1	-1	-1	-1	1	1	1	1	1	1	-1	-1	-1	-1	1	-1
124	1	1	1	1	1	1	1	1	1	1	-1	1	1	1	1	1	1	1	1	1	1	1	-1	-1	-1	-1	-1	1	1	NA	-1	-1	1	-1	-1	-1	-1	1	1	NA	1	1	1	-1	-1	-1	-1	1	-1
125	-1	-1	-1	-1	-1	-1	-1	-1	-1	1	-1	-1	-1	-1	1	1	NA	1	1	-1	1	1	-1	-1	-1	-1	-1	-1	-1	-1	-1	1	1	-1	-1	-1	-1	-1	-1	NA	-1	1	-1	-1	-1	-1	-1	1	-1
126	1	-1	-1	-1	-1	-1	-1	1	1	-1	-1	-1	-1	1	-1	1	-1	-1	1	1	-1	1	-1	-1	-1	-1	-1	-1	-1	1	-1	-1	1	-1	-1	-1	-1	-1	-1	-1	1	1	-1	-1	-1	1	-1	-1	-1
127	-1	1	1	1	1	1	-1	1	1	1	1	1	-1	1	1	-1	1	1	1	1	-1	-1	1	-1	1	-1	-1	-1	1	1	-1	-1	1	-1	1	-1	1	1	1	1	1	1	1	-1	-1	-1	-1	1	-1
128	-1	-1	-1	-1	-1	-1	-1	-1	-1	1	-1	-1	-1	-1	1	1	-1	NA	1	-1	-1	-1	-1	-1	1	-1	-1	1	-1	-1	-1	-1	1	-1	1	-1	-1	1	-1	1	-1	1	-1	-1	-1	-1	-1	1	-1
129	-1	-1	-1	-1	-1	-1	-1	-1	-1	1	-1	-1	-1	1	1	1	-1	1	1	-1	-1	1	-1	-1	-1	-1	1	-1	-1	-1	-1	-1	1	-1	-1	-1	-1	-1	-1	1	1	1	-1	-1	-1	1	-1	1	-1
130	-1	1	1	1	1	1	-1	NA	1	1	-1	1	-1	-1	1	-1	-1	1	-1	1	1	-1	-1	-1	-1	1	-1	-1	1	1	-1	-1	1	-1	-1	-1	1	-1	-1	1	-1	-1	1	-1	1	-1	-1	1	1
131	1	1	1	1	1	1	-1	1	1	-1	-1	1	-1	-1	-1	1	NA	-1	-1	1	-1	-1	-1	1	1	-1	1	-1	1	1	-1	-1	1	1	1	-1	-1	1	-1	1	1	-1	1	-1	-1	-1	-1	-1	-1
132	-1	1	1	1	1	1	-1	-1	-1	1	1	1	-1	-1	1	-1	1	1	-1	-1	1	-1	1	-1	-1	-1	-1	-1	1	-1	-1	-1	1	-1	-1	-1	-1	-1	1	1	1	1	1	-1	-1	-1	-1	1	-1
133	-1	-1	-1	-1	-1	-1	-1	1	1	1	-1	-1	-1	1	1	1	NA	1	1	1	1	1	-1	-1	-1	1	1	-1	-1	1	-1	-1	1	-1	-1	-1	1	-1	-1	NA	-1	-1	-1	-1	1	NA	-1	1	NA
134	-1	-1	-1	-1	-1	-1	-1	-1	-1	1	-1	-1	-1	1	1	1	-1	1	1	-1	-1	1	-1	-1	-1	-1	1	-1	-1	-1	-1	-1	1	-1	-1	-1	-1	-1	-1	1	1	1	-1	-1	-1	1	-1	1	-1
135	-1	-1	-1	-1	-1	-1	-1	-1	-1	1	-1	-1	-1	-1	1	1	-1	1	1	-1	1	1	-1	-1	1	-1	-1	NA	-1	-1	-1	-1	1	-1	1	-1	-1	-1	-1	1	1	-1	-1	-1	-1	-1	-1	1	-1
136	-1	-1	-1	-1	-1	-1	-1	-1	-1	1	1	-1	-1	1	1	1	1	1	-1	-1	1	-1	1	-1	-1	-1	-1	1	-1	-1	1	1	-1	-1	-1	-1	1	-1	-1	-1	1	1	-1	-1	-1	-1	-1	1	-1
137	1	-1	-1	-1	-1	-1	-1	-1	-1	-1	-1	-1	-1	1	-1	1	1	-1	1	-1	-1	1	-1	-1	-1	-1	1	-1	-1	-1	-1	-1	1	-1	-1	-1	-1	-1	-1	1	1	-1	-1	1	-1	-1	-1	-1	-1
138	-1	-1	-1	-1	-1	-1	1	-1	-1	1	-1	-1	-1	-1	1	1	-1	1	1	-1	-1	1	-1	-1	-1	-1	1	-1	-1	-1	1	-1	1	-1	-1	-1	-1	1	-1	1	-1	1	-1	-1	-1	-1	-1	1	-1
139	-1	-1	-1	-1	-1	-1	-1	-1	-1	1	-1	-1	-1	-1	1	1	1	1	1	-1	-1	-1	-1	-1	-1	-1	-1	-1	-1	-1	-1	1	1	-1	-1	-1	-1	-1	-1	1	-1	1	-1	-1	-1	-1	-1	1	-1
140	-1	-1	-1	-1	-1	-1	1	-1	-1	1	-1	-1	-1	1	1	1	-1	1	-1	-1	-1	1	-1	-1	-1	-1	-1	-1	-1	-1	-1	-1	1	-1	-1	-1	1	1	-1	1	-1	1	-1	-1	-1	-1	-1	1	-1
141	-1	1	1	1	1	1	-1	-1	-1	1	-1	1	-1	-1	1	-1	1	1	-1	-1	-1	-1	-1	-1	1	-1	-1	-1	1	-1	-1	-1	1	-1	1	-1	-1	-1	-1	1	1	-1	1	-1	-1	-1	-1	1	-1
142	-1	-1	-1	-1	-1	-1	-1	1	1	1	1	-1	-1	1	1	1	-1	1	1	1	1	-1	1	-1	1	-1	-1	-1	-1	1	-1	-1	1	-1	1	-1	1	1	1	1	1	1	-1	-1	-1	-1	-1	1	-1
143	1	1	1	1	1	1	-1	-1	-1	-1	-1	1	-1	1	-1	1	-1	-1	-1	-1	-1	1	-1	1	-1	-1	1	-1	1	-1	-1	1	1	1	-1	-1	-1	1	-1	-1	-1	1	1	-1	-1	1	-1	-1	-1
144	1	-1	-1	-1	-1	-1	-1	-1	-1	-1	-1	-1	-1	1	-1	-1	1	-1	-1	-1	-1	1	-1	-1	-1	1	-1	-1	-1	-1	1	1	NA	-1	-1	-1	1	1	-1	1	-1	-1	-1	-1	1	-1	-1	-1	1
145	-1	1	1	1	1	1	-1	1	1	1	-1	1	-1	1	1	-1	1	1	-1	1	1	-1	-1	-1	1	-1	-1	-1	1	1	-1	-1	1	-1	1	-1	1	-1	-1	1	-1	-1	1	-1	-1	-1	-1	1	-1
146	1	-1	-1	-1	-1	-1	-1	-1	-1	-1	-1	-1	-1	1	-1	1	-1	-1	1	-1	-1	1	-1	-1	-1	-1	-1	-1	-1	-1	-1	-1	1	-1	-1	-1	-1	NA	-1	1	-1	1	-1	-1	-1	1	-1	-1	-1
147	1	-1	-1	-1	-1	-1	1	-1	-1	-1	-1	-1	1	-1	-1	1	1	-1	-1	-1	-1	1	-1	-1	-1	-1	1	-1	-1	-1	-1	-1	1	-1	-1	-1	1	-1	-1	1	1	1	-1	1	-1	-1	-1	-1	-1
148	1	1	1	1	1	1	-1	-1	-1	-1	-1	1	-1	NA	-1	1	-1	-1	-1	-1	-1	-1	-1	1	-1	-1	-1	-1	1	-1	-1	-1	1	1	-1	-1	-1	-1	-1	-1	-1	1	1	-1	-1	1	-1	-1	-1
149	-1	-1	-1	-1	-1	-1	1	-1	-1	1	-1	-1	1	-1	1	1	-1	1	1	-1	1	-1	-1	-1	-1	-1	-1	-1	-1	-1	-1	-1	1	-1	-1	-1	-1	-1	-1	1	1	-1	-1	1	-1	-1	-1	1	-1
150	-1	-1	-1	-1	-1	-1	1	-1	-1	1	-1	-1	1	1	1	-1	1	1	1	-1	1	-1	-1	-1	-1	1	-1	-1	-1	-1	-1	NA	1	-1	-1	-1	1	1	-1	1	1	-1	-1	1	1	-1	-1	1	1
151	-1	-1	-1	-1	-1	-1	-1	1	1	1	-1	-1	-1	-1	1	1	-1	1	1	1	1	-1	-1	-1	-1	-1	-1	-1	-1	1	-1	-1	1	-1	-1	-1	-1	1	-1	1	NA	-1	-1	-1	-1	-1	-1	1	-1
152	-1	-1	-1	-1	-1	-1	-1	-1	-1	1	-1	-1	-1	-1	1	-1	1	1	1	-1	1	1	-1	-1	-1	1	-1	-1	-1	-1	-1	-1	1	-1	-1	-1	-1	1	-1	1	-1	-1	-1	1	1	-1	-1	1	1
153	-1	-1	-1	-1	-1	-1	1	-1	-1	1	-1	-1	-1	-1	1	-1	1	1	1	-1	-1	1	-1	-1	-1	1	-1	1	-1	-1	-1	-1	1	-1	-1	-1	-1	1	-1	1	1	1	-1	-1	1	-1	-1	1	1
154	1	-1	-1	-1	-1	-1	1	-1	-1	-1	-1	-1	1	1	-1	1	1	-1	-1	-1	-1	1	-1	-1	-1	1	-1	-1	-1	-1	1	-1	-1	-1	-1	-1	1	-1	-1	-1	-1	-1	-1	1	1	-1	-1	-1	1
155	-1	-1	-1	-1	-1	-1	-1	1	1	1	1	-1	-1	-1	1	1	1	1	1	1	1	1	1	-1	-1	-1	-1	1	-1	1	-1	-1	1	-1	-1	-1	1	-1	1	1	1	1	-1	-1	-1	-1	-1	1	-1
156	-1	-1	-1	-1	-1	-1	-1	1	1	1	-1	-1	-1	-1	1	1	1	1	1	1	-1	1	-1	-1	-1	1	-1	-1	-1	1	-1	-1	1	-1	-1	-1	-1	1	-1	1	-1	-1	-1	-1	1	-1	-1	1	1
157	-1	1	1	1	1	1	-1	-1	-1	1	1	1	-1	1	1	-1	1	1	-1	-1	1	-1	1	-1	-1	-1	-1	-1	1	-1	-1	-1	1	-1	-1	-1	-1	-1	-1	1	-1	1	1	-1	-1	-1	-1	1	-1
158	1	1	1	1	1	1	-1	-1	-1	-1	-1	1	-1	1	-1	1	-1	-1	-1	-1	-1	1	-1	1	1	-1	1	-1	1	-1	-1	-1	1	1	1	-1	-1	-1	-1	1	-1	1	1	-1	-1	-1	-1	-1	-1
159	1	-1	-1	-1	-1	-1	-1	-1	-1	-1	-1	-1	-1	1	-1	1	-1	-1	-1	-1	-1	1	-1	-1	1	-1	-1	-1	-1	-1	1	-1	-1	-1	1	-1	1	-1	-1	1	-1	-1	-1	-1	-1	-1	-1	-1	-1
160	1	-1	-1	-1	-1	-1	-1	-1	-1	-1	-1	-1	-1	1	-1	-1	1	-1	-1	-1	-1	1	-1	-1	-1	1	-1	-1	-1	-1	-1	1	1	-1	-1	-1	1	1	-1	1	-1	-1	-1	-1	1	-1	-1	-1	1
161	NA	-1	-1	-1	-1	-1	-1	-1	-1	-1	-1	-1	-1	1	-1	1	-1	-1	1	-1	1	1	-1	-1	-1	-1	1	-1	-1	-1	1	1	-1	-1	-1	-1	1	-1	-1	-1	-1	-1	-1	-1	-1	-1	-1	-1	-1
162	1	-1	-1	-1	-1	-1	-1	-1	-1	-1	-1	-1	-1	1	-1	1	-1	-1	-1	-1	-1	-1	-1	-1	1	-1	-1	1	-1	-1	-1	1	1	-1	1	-1	1	1	-1	-1	-1	-1	-1	-1	-1	-1	-1	-1	-1
163	-1	-1	-1	-1	-1	-1	1	-1	-1	1	-1	-1	1	1	1	-1	-1	1	1	-1	-1	-1	-1	-1	1	-1	-1	-1	-1	-1	-1	-1	1	-1	1	-1	1	1	-1	-1	1	-1	-1	-1	-1	-1	-1	1	-1
164	-1	-1	-1	-1	-1	-1	-1	1	1	1	-1	-1	-1	-1	1	1	-1	1	1	1	-1	-1	-1	-1	-1	-1	-1	-1	-1	1	-1	-1	1	-1	-1	-1	1	1	1	1	1	-1	-1	-1	-1	-1	-1	1	-1
165	-1	-1	-1	-1	-1	-1	1	-1	-1	1	1	-1	1	-1	1	-1	-1	1	1	-1	-1	-1	1	-1	-1	-1	-1	-1	-1	-1	-1	-1	1	-1	-1	-1	1	1	-1	1	-1	1	-1	1	-1	-1	-1	1	-1
166	-1	-1	-1	-1	-1	-1	1	-1	-1	1	1	-1	-1	1	1	1	-1	1	1	-1	1	1	1	-1	-1	-1	-1	-1	-1	-1	-1	-1	1	-1	-1	-1	1	-1	-1	-1	-1	1	-1	-1	-1	-1	-1	1	-1
167	-1	1	1	1	1	1	-1	-1	-1	1	-1	1	-1	1	1	1	-1	1	-1	-1	-1	1	-1	1	1	-1	1	-1	1	-1	-1	-1	1	1	1	-1	-1	1	-1	1	1	1	1	-1	-1	1	-1	1	-1
168	-1	-1	-1	-1	-1	-1	1	-1	-1	1	-1	-1	1	1	1	1	-1	1	1	-1	1	-1	-1	-1	-1	1	1	1	-1	-1	-1	-1	1	-1	-1	-1	1	-1	-1	-1	1	-1	-1	1	1	-1	-1	1	1
169	-1	-1	-1	-1	-1	-1	-1	-1	-1	1	-1	-1	-1	-1	1	1	-1	1	1	-1	1	1	-1	-1	-1	1	1	-1	-1	-1	-1	-1	1	-1	-1	-1	-1	-1	-1	1	1	1	-1	-1	1	-1	-1	1	1
170	1	-1	-1	-1	-1	-1	1	-1	-1	-1	-1	-1	1	-1	-1	1	-1	-1	-1	-1	-1	-1	-1	-1	-1	1	1	-1	-1	-1	1	-1	1	-1	-1	-1	-1	1	-1	1	1	-1	-1	-1	1	-1	-1	-1	1
171	-1	-1	-1	-1	-1	-1	-1	-1	-1	1	-1	-1	-1	-1	1	1	-1	1	1	-1	-1	1	-1	-1	1	-1	-1	-1	-1	-1	-1	-1	1	-1	1	-1	-1	-1	-1	-1	-1	1	-1	-1	-1	1	-1	1	-1
172	-1	-1	-1	-1	-1	-1	-1	-1	-1	1	-1	-1	-1	1	1	-1	1	1	1	-1	-1	-1	-1	-1	1	-1	-1	-1	-1	-1	-1	-1	1	-1	1	-1	1	-1	-1	1	1	1	-1	-1	-1	-1	-1	1	-1
173	-1	-1	-1	-1	-1	-1	1	-1	-1	1	-1	-1	1	-1	1	1	-1	1	1	-1	-1	1	-1	-1	1	1	-1	-1	-1	-1	1	1	-1	-1	1	-1	-1	-1	-1	-1	1	-1	-1	-1	1	-1	-1	1	1
174	-1	-1	-1	-1	-1	-1	1	-1	-1	1	-1	-1	-1	-1	1	-1	1	1	1	-1	-1	-1	-1	-1	-1	-1	-1	1	-1	-1	-1	NA	1	-1	-1	-1	1	1	-1	1	1	-1	-1	1	-1	-1	-1	1	-1
175	-1	1	1	1	1	1	-1	-1	-1	1	-1	1	-1	1	1	1	1	1	-1	-1	1	-1	-1	-1	-1	-1	-1	-1	1	-1	-1	-1	1	-1	-1	-1	-1	-1	1	1	-1	-1	1	-1	-1	-1	-1	1	-1
176	-1	-1	-1	-1	-1	-1	-1	-1	-1	1	-1	-1	-1	-1	1	-1	1	1	1	-1	1	-1	-1	-1	1	1	-1	-1	-1	-1	-1	-1	1	-1	1	-1	1	-1	-1	1	1	-1	-1	-1	1	-1	-1	1	1
177	-1	-1	-1	-1	-1	-1	-1	-1	-1	1	1	-1	-1	-1	1	1	1	1	1	-1	1	1	1	-1	-1	-1	-1	-1	-1	-1	-1	1	1	-1	-1	-1	-1	1	-1	1	1	1	-1	-1	-1	-1	-1	1	-1
178	-1	-1	-1	-1	-1	-1	-1	1	1	1	1	-1	-1	-1	1	1	-1	1	1	1	1	1	1	-1	-1	-1	-1	-1	-1	1	-1	-1	1	-1	-1	-1	-1	1	1	1	1	1	-1	-1	-1	-1	-1	1	-1
179	-1	-1	-1	-1	-1	-1	1	-1	-1	1	-1	-1	1	-1	1	1	1	1	1	-1	1	1	-1	-1	-1	-1	-1	1	-1	-1	-1	-1	1	-1	-1	-1	-1	1	-1	1	1	1	-1	-1	-1	-1	-1	1	-1
180	-1	-1	-1	-1	-1	-1	1	-1	-1	1	-1	-1	1	-1	1	-1	-1	1	1	-1	1	-1	-1	-1	-1	1	-1	1	-1	-1	-1	1	1	-1	-1	-1	-1	1	-1	-1	-1	1	-1	-1	1	-1	-1	1	1
181	-1	-1	-1	-1	-1	-1	1	-1	-1	1	-1	-1	1	-1	1	-1	1	1	1	-1	-1	-1	-1	-1	-1	1	-1	-1	-1	-1	-1	-1	1	-1	-1	-1	-1	1	-1	1	1	-1	-1	1	1	-1	-1	1	1
182	-1	-1	-1	-1	-1	-1	-1	1	1	1	-1	-1	-1	-1	1	1	1	1	1	1	-1	1	-1	-1	-1	-1	-1	-1	-1	1	-1	-1	1	-1	-1	-1	-1	-1	-1	-1	-1	1	-1	-1	-1	1	-1	1	-1
183	1	-1	-1	-1	-1	-1	-1	-1	-1	-1	1	-1	-1	1	-1	1	-1	-1	1	-1	1	-1	NA	-1	-1	-1	-1	1	-1	-1	-1	1	1	-1	-1	-1	1	-1	1	-1	1	1	-1	-1	-1	-1	-1	-1	-1
184	1	-1	-1	-1	-1	-1	1	-1	-1	-1	-1	-1	1	1	-1	1	-1	-1	-1	-1	NA	1	-1	-1	-1	-1	-1	1	-1	-1	1	1	-1	-1	-1	-1	1	-1	-1	-1	1	-1	-1	-1	-1	-1	-1	-1	-1
185	-1	-1	-1	-1	-1	-1	-1	-1	-1	1	-1	-1	-1	1	1	-1	1	1	1	-1	1	-1	-1	-1	1	1	-1	-1	-1	-1	-1	-1	1	-1	1	-1	1	1	-1	1	-1	-1	-1	-1	1	-1	-1	1	1
186	1	-1	-1	-1	-1	-1	-1	-1	-1	-1	-1	-1	-1	1	-1	-1	-1	-1	-1	-1	-1	-1	-1	-1	-1	-1	-1	-1	-1	-1	-1	1	1	-1	-1	-1	1	1	-1	-1	-1	-1	-1	-1	-1	-1	-1	-1	-1
187	1	1	1	1	1	1	-1	1	1	-1	-1	1	-1	-1	-1	1	-1	-1	-1	1	-1	1	-1	1	1	-1	1	-1	1	1	-1	-1	1	1	1	-1	-1	-1	-1	1	-1	1	1	-1	-1	1	-1	-1	-1
188	1	1	1	1	1	1	-1	-1	-1	-1	-1	1	-1	-1	-1	1	1	-1	-1	-1	-1	1	-1	1	1	-1	1	-1	1	-1	-1	-1	1	1	1	-1	-1	-1	-1	-1	1	-1	1	-1	-1	1	-1	-1	-1
189	-1	-1	-1	-1	-1	-1	1	-1	-1	1	-1	-1	-1	-1	1	1	-1	1	1	-1	-1	1	-1	-1	-1	-1	-1	-1	-1	-1	-1	1	1	-1	-1	-1	-1	1	-1	-1	-1	1	-1	-1	-1	-1	-1	1	-1
190	1	-1	-1	-1	-1	-1	-1	-1	-1	-1	-1	-1	-1	1	-1	1	-1	-1	1	-1	-1	1	-1	-1	-1	-1	1	1	-1	-1	-1	1	1	-1	-1	-1	1	-1	-1	1	-1	-1	-1	-1	-1	-1	-1	-1	-1
191	-1	-1	-1	-1	-1	-1	1	-1	-1	1	-1	-1	1	-1	1	1	1	1	1	-1	-1	NA	-1	-1	-1	-1	-1	1	-1	-1	-1	1	1	-1	-1	-1	-1	1	-1	1	1	1	-1	1	NA	-1	-1	1	-1
192	-1	-1	-1	-1	-1	-1	1	-1	-1	1	-1	-1	1	-1	1	-1	1	1	1	-1	NA	-1	-1	-1	-1	-1	-1	1	-1	-1	-1	-1	1	-1	-1	-1	-1	1	-1	1	1	-1	-1	1	-1	-1	-1	1	-1
193	-1	-1	-1	-1	-1	-1	1	-1	-1	1	-1	-1	1	-1	1	-1	-1	1	1	-1	-1	-1	-1	-1	-1	1	-1	-1	-1	-1	-1	1	1	-1	-1	-1	-1	1	-1	1	1	1	-1	1	1	-1	-1	1	1
194	-1	-1	-1	-1	-1	-1	-1	1	1	NA	1	-1	-1	-1	1	1	1	1	-1	1	1	-1	1	-1	-1	-1	-1	-1	-1	1	1	-1	-1	-1	-1	-1	-1	-1	1	-1	-1	1	-1	-1	-1	-1	-1	1	-1
195	-1	1	1	1	1	1	-1	-1	-1	1	1	1	-1	-1	1	1	-1	1	-1	-1	-1	-1	1	-1	-1	-1	-1	-1	1	-1	-1	-1	1	-1	-1	-1	-1	-1	-1	1	1	1	1	-1	-1	1	-1	1	-1
196	-1	-1	-1	-1	-1	-1	-1	-1	-1	-1	-1	-1	-1	1	-1	1	-1	-1	-1	-1	1	NA	-1	-1	1	-1	-1	-1	-1	-1	NA	-1	-1	-1	1	-1	1	-1	-1	1	-1	1	-1	-1	-1	-1	-1	-1	-1
197	-1	-1	-1	-1	-1	-1	-1	1	1	1	-1	-1	-1	-1	1	1	-1	1	1	1	-1	1	-1	-1	-1	-1	1	-1	-1	1	-1	-1	1	-1	-1	-1	-1	-1	-1	1	-1	1	-1	-1	-1	-1	-1	1	-1
198	1	1	1	1	1	1	-1	-1	-1	-1	1	1	-1	1	-1	1	1	-1	-1	-1	-1	-1	1	-1	-1	-1	-1	-1	1	-1	-1	-1	1	-1	-1	-1	-1	-1	-1	1	-1	1	1	-1	-1	-1	-1	-1	-1
199	1	-1	-1	-1	-1	-1	-1	-1	-1	-1	-1	-1	-1	1	-1	1	-1	-1	1	-1	-1	1	-1	-1	1	-1	1	-1	-1	-1	1	-1	-1	-1	1	-1	1	1	-1	-1	-1	1	-1	-1	-1	-1	-1	-1	-1
200	1	-1	-1	-1	-1	-1	-1	1	1	-1	1	-1	-1	1	-1	1	-1	-1	-1	1	-1	1	1	-1	-1	-1	-1	1	-1	1	1	1	-1	-1	-1	-1	1	-1	1	1	1	1	-1	-1	-1	-1	-1	-1	-1
201	-1	1	1	1	1	1	-1	1	1	1	1	1	-1	-1	1	1	-1	1	-1	1	-1	-1	1	-1	-1	1	-1	-1	1	1	-1	-1	1	-1	-1	-1	-1	-1	-1	1	1	1	1	-1	1	-1	-1	1	1
202	1	-1	-1	-1	-1	-1	1	-1	-1	-1	-1	-1	1	1	-1	1	-1	-1	1	-1	-1	1	-1	-1	1	-1	-1	-1	-1	-1	1	1	-1	-1	1	-1	-1	-1	-1	1	-1	1	-1	-1	-1	-1	-1	-1	-1
203	-1	1	1	1	1	1	-1	-1	-1	1	-1	1	-1	1	1	1	-1	1	-1	-1	1	1	-1	-1	-1	-1	1	-1	1	-1	1	-1	-1	-1	-1	-1	1	-1	1	-1	1	1	1	-1	-1	-1	-1	1	-1
204	1	-1	-1	-1	-1	-1	1	-1	-1	-1	-1	-1	1	-1	-1	1	-1	-1	1	-1	-1	1	-1	-1	1	-1	-1	-1	-1	-1	-1	1	1	-1	1	-1	-1	-1	-1	1	1	-1	-1	-1	-1	-1	-1	-1	-1
205	-1	-1	-1	-1	-1	-1	-1	-1	-1	1	-1	-1	-1	-1	1	1	1	1	1	-1	-1	1	-1	-1	1	-1	-1	-1	-1	-1	-1	-1	1	-1	1	-1	-1	1	-1	1	-1	-1	-1	-1	-1	1	-1	1	-1
206	1	-1	-1	-1	-1	-1	-1	1	1	-1	-1	-1	-1	1	-1	1	1	-1	1	1	-1	1	-1	-1	1	1	1	-1	-1	1	-1	NA	1	-1	1	-1	-1	1	-1	-1	-1	-1	-1	-1	1	1	-1	-1	1
207	-1	-1	-1	-1	-1	-1	1	-1	-1	1	-1	-1	1	NA	1	-1	1	1	1	-1	-1	-1	-1	-1	1	1	-1	-1	-1	-1	-1	-1	1	-1	1	-1	1	-1	-1	1	1	-1	-1	1	1	-1	-1	1	1
208	1	-1	-1	-1	-1	-1	1	-1	-1	-1	-1	-1	1	-1	-1	1	-1	-1	-1	-1	-1	1	-1	-1	-1	1	-1	1	-1	-1	-1	-1	1	-1	-1	-1	1	-1	-1	-1	-1	-1	-1	-1	1	-1	-1	-1	1
209	-1	1	1	1	1	1	-1	-1	-1	1	-1	1	-1	-1	1	1	1	1	-1	-1	-1	-1	-1	-1	-1	1	1	-1	1	-1	-1	-1	1	-1	-1	-1	-1	-1	1	1	1	1	1	-1	-1	1	1	1	1
210	-1	-1	-1	-1	-1	-1	1	-1	-1	1	-1	-1	1	1	1	-1	1	1	1	-1	-1	-1	-1	-1	1	1	-1	-1	-1	-1	-1	-1	1	-1	1	-1	1	-1	-1	1	1	-1	-1	1	1	-1	-1	1	1
211	-1	-1	-1	-1	-1	-1	-1	1	1	1	1	-1	-1	1	1	-1	-1	1	-1	1	-1	1	1	-1	-1	-1	1	-1	-1	1	-1	-1	1	-1	-1	1	-1	-1	1	1	1	-1	-1	-1	-1	1	-1	1	-1
212	-1	-1	-1	-1	-1	-1	-1	-1	-1	1	-1	-1	-1	-1	1	1	1	1	1	-1	-1	1	-1	-1	1	-1	-1	-1	-1	-1	-1	-1	1	-1	1	-1	-1	1	-1	1	-1	-1	-1	-1	-1	1	-1	1	-1
213	-1	-1	-1	-1	-1	-1	-1	-1	-1	1	1	-1	-1	1	1	-1	-1	1	1	-1	-1	1	1	-1	-1	-1	-1	-1	-1	-1	-1	-1	1	-1	-1	-1	-1	1	1	1	1	-1	-1	1	-1	1	-1	1	-1
214	-1	-1	-1	-1	-1	-1	-1	NA	1	1	-1	-1	-1	-1	1	1	1	1	-1	1	-1	1	-1	-1	-1	-1	1	-1	-1	1	1	-1	-1	-1	-1	-1	-1	-1	1	-1	1	1	-1	-1	-1	1	-1	1	-1
215	-1	-1	-1	-1	-1	-1	1	1	1	1	-1	-1	-1	1	1	-1	-1	1	1	1	1	1	-1	-1	-1	-1	1	-1	-1	1	-1	NA	1	-1	-1	1	-1	-1	1	1	1	-1	-1	-1	-1	-1	-1	1	-1
216	-1	-1	-1	-1	-1	-1	-1	-1	-1	1	-1	-1	-1	1	1	-1	-1	1	1	-1	-1	-1	-1	-1	-1	-1	1	-1	-1	-1	-1	-1	1	-1	-1	1	1	-1	1	1	1	-1	-1	1	-1	1	1	1	-1
217	-1	-1	-1	-1	-1	-1	1	1	1	1	-1	-1	-1	-1	1	-1	-1	1	-1	1	1	1	-1	-1	-1	-1	1	1	-1	1	-1	-1	1	-1	-1	1	-1	1	1	1	1	-1	-1	1	-1	-1	-1	1	-1
218	-1	1	1	1	1	1	-1	1	1	1	1	1	-1	1	1	1	-1	1	-1	1	1	-1	1	-1	-1	1	-1	-1	1	1	-1	-1	1	-1	-1	-1	-1	-1	1	1	1	1	1	-1	1	-1	-1	1	1
219	-1	-1	-1	-1	-1	-1	1	-1	-1	1	-1	-1	1	-1	1	-1	1	1	-1	-1	1	1	-1	-1	-1	1	1	-1	-1	-1	1	-1	-1	-1	-1	-1	-1	-1	-1	1	-1	1	-1	1	1	-1	-1	1	1
220	1	1	1	1	1	1	-1	1	1	-1	-1	1	-1	1	-1	1	-1	-1	-1	1	-1	1	-1	-1	-1	-1	1	-1	1	1	-1	-1	1	-1	-1	-1	-1	1	-1	1	-1	1	1	-1	-1	1	-1	-1	-1
221	1	-1	-1	-1	-1	-1	1	1	1	-1	-1	-1	-1	1	-1	1	-1	-1	-1	1	-1	1	-1	-1	-1	-1	-1	1	-1	1	1	1	-1	-1	-1	-1	-1	-1	-1	-1	1	1	-1	1	-1	1	1	-1	-1
222	-1	-1	-1	-1	-1	-1	-1	-1	-1	1	-1	-1	-1	1	1	1	-1	1	-1	-1	-1	1	-1	-1	-1	-1	1	1	-1	-1	-1	-1	1	-1	-1	-1	-1	-1	-1	1	-1	1	-1	-1	-1	-1	1	1	-1
223	-1	1	1	1	1	1	-1	-1	-1	1	-1	1	-1	1	1	-1	-1	1	-1	-1	-1	1	-1	1	-1	1	1	-1	1	-1	-1	-1	1	1	-1	-1	-1	-1	-1	1	-1	1	1	-1	1	1	-1	1	1
224	1	-1	-1	-1	-1	-1	-1	1	1	-1	-1	-1	-1	1	-1	1	-1	-1	-1	1	-1	1	-1	-1	-1	-1	1	-1	-1	1	1	1	-1	-1	-1	-1	1	-1	1	-1	1	1	-1	-1	-1	-1	-1	-1	-1
225	-1	-1	-1	-1	-1	-1	-1	-1	-1	1	-1	-1	-1	1	1	-1	-1	1	1	-1	1	1	-1	-1	-1	1	-1	-1	-1	-1	-1	-1	1	-1	-1	-1	1	1	-1	1	1	-1	-1	-1	1	1	-1	1	1
226	-1	-1	-1	-1	-1	-1	-1	-1	-1	1	-1	-1	-1	-1	1	1	1	1	1	-1	-1	1	-1	-1	-1	1	-1	-1	-1	-1	-1	-1	1	-1	-1	-1	-1	1	-1	1	-1	-1	-1	-1	1	-1	-1	1	1
227	-1	-1	-1	-1	-1	-1	-1	NA	NA	1	-1	-1	-1	-1	1	1	1	1	1	1	1	-1	-1	-1	1	1	-1	-1	-1	1	-1	-1	1	-1	1	-1	-1	-1	-1	1	1	-1	-1	-1	1	-1	-1	1	1
228	1	-1	-1	-1	-1	-1	-1	NA	NA	-1	-1	-1	-1	1	-1	-1	-1	-1	1	1	-1	-1	-1	-1	-1	-1	1	-1	-1	1	-1	-1	1	-1	-1	1	-1	-1	-1	-1	-1	-1	-1	1	-1	-1	-1	-1	-1
229	-1	-1	-1	-1	-1	-1	-1	-1	-1	1	-1	-1	-1	1	1	-1	-1	1	1	-1	1	1	-1	-1	-1	1	-1	-1	-1	-1	1	-1	-1	-1	-1	-1	-1	1	-1	1	1	-1	-1	-1	1	-1	1	1	1
230	-1	-1	-1	-1	-1	-1	-1	-1	-1	1	-1	-1	-1	-1	1	1	-1	1	1	-1	-1	1	-1	-1	-1	1	-1	-1	-1	-1	-1	-1	1	-1	-1	-1	-1	-1	-1	1	1	-1	-1	-1	1	-1	-1	1	1
231	-1	-1	-1	-1	-1	-1	-1	1	1	1	-1	-1	-1	1	1	1	-1	1	-1	1	-1	-1	-1	-1	-1	-1	1	1	-1	NA	-1	-1	1	-1	-1	-1	-1	-1	1	1	1	NA	-1	1	-1	-1	-1	1	-1
232	-1	-1	-1	-1	-1	-1	-1	NA	NA	1	1	-1	-1	-1	1	1	1	1	-1	1	-1	1	1	-1	-1	-1	1	-1	-1	1	1	-1	-1	-1	-1	-1	-1	-1	1	1	1	1	-1	1	-1	-1	-1	1	-1
233	1	1	1	1	1	1	-1	1	1	-1	-1	1	-1	1	-1	1	-1	-1	1	1	-1	1	-1	1	1	-1	-1	-1	1	1	-1	-1	1	1	1	-1	-1	-1	-1	-1	-1	1	1	-1	-1	-1	-1	-1	-1
234	1	-1	-1	-1	-1	-1	-1	-1	-1	-1	-1	-1	-1	1	-1	-1	-1	-1	1	-1	-1	-1	-1	-1	1	-1	-1	-1	-1	-1	-1	-1	1	-1	1	-1	1	1	-1	1	-1	1	-1	-1	-1	-1	-1	-1	-1
235	-1	-1	-1	-1	-1	-1	1	1	1	1	-1	-1	-1	1	1	1	-1	1	1	1	1	-1	-1	-1	1	1	1	1	-1	1	-1	-1	1	-1	1	1	-1	-1	1	1	1	-1	-1	1	1	-1	-1	1	1
236	1	-1	-1	-1	-1	-1	-1	-1	-1	-1	-1	-1	-1	1	-1	1	-1	-1	-1	-1	-1	1	-1	-1	-1	-1	1	-1	-1	-1	-1	-1	1	-1	-1	-1	-1	-1	-1	-1	-1	1	-1	-1	-1	-1	-1	-1	-1
237	1	1	1	1	1	1	-1	-1	-1	-1	-1	1	-1	1	-1	1	-1	-1	-1	-1	-1	1	-1	1	-1	-1	1	-1	1	-1	1	-1	-1	1	-1	-1	1	-1	-1	-1	-1	1	1	-1	-1	1	-1	-1	-1
238	1	1	1	1	1	1	-1	1	1	-1	-1	1	-1	1	-1	1	-1	-1	-1	1	-1	1	-1	1	-1	-1	1	-1	1	1	1	-1	-1	1	-1	-1	-1	-1	1	-1	-1	1	1	1	-1	-1	1	-1	-1
239	-1	-1	-1	-1	-1	-1	1	-1	-1	1	-1	-1	-1	1	1	1	-1	1	1	-1	1	1	-1	-1	-1	1	1	1	-1	-1	1	1	-1	-1	-1	-1	-1	-1	-1	1	-1	-1	-1	1	1	1	-1	1	1
240	-1	-1	-1	-1	-1	-1	1	-1	-1	1	-1	-1	-1	-1	1	1	-1	1	1	-1	-1	1	-1	-1	-1	-1	1	-1	-1	-1	1	-1	-1	-1	-1	-1	-1	1	-1	1	-1	1	-1	-1	-1	-1	-1	1	-1
241	-1	-1	-1	-1	-1	-1	1	1	1	1	-1	-1	-1	1	1	-1	-1	1	-1	1	1	-1	-1	-1	-1	-1	-1	1	-1	1	1	1	-1	-1	-1	-1	-1	1	1	1	1	-1	-1	1	-1	-1	1	1	-1
242	-1	-1	-1	-1	-1	-1	-1	1	1	1	1	-1	-1	NA	1	1	-1	1	1	1	-1	1	1	-1	-1	1	-1	1	-1	1	-1	-1	1	-1	-1	-1	-1	-1	-1	-1	-1	1	-1	-1	1	-1	-1	1	1
243	1	1	1	1	1	1	-1	-1	-1	1	-1	1	-1	-1	1	1	1	1	-1	-1	-1	-1	-1	-1	-1	1	1	-1	1	-1	-1	-1	1	1	-1	-1	-1	-1	-1	1	-1	-1	1	-1	1	-1	-1	1	1
244	-1	-1	-1	-1	-1	-1	1	1	1	1	-1	-1	-1	1	1	-1	-1	1	-1	1	-1	-1	-1	-1	-1	1	1	1	-1	1	-1	-1	1	-1	-1	1	-1	1	-1	1	1	-1	-1	1	1	-1	1	1	1
245	-1	-1	-1	-1	-1	-1	-1	-1	-1	1	-1	-1	-1	-1	1	1	-1	1	-1	-1	-1	1	-1	-1	-1	-1	1	-1	-1	-1	1	-1	-1	-1	-1	-1	1	-1	-1	-1	1	1	-1	-1	-1	-1	-1	1	-1
246	-1	-1	-1	-1	-1	-1	1	-1	-1	1	-1	-1	1	-1	1	1	1	1	1	-1	1	-1	-1	-1	-1	1	-1	1	-1	-1	-1	-1	1	-1	-1	-1	-1	-1	-1	1	1	-1	-1	1	1	-1	-1	1	1
247	-1	-1	-1	-1	-1	-1	1	-1	-1	1	-1	-1	-1	-1	1	1	1	1	1	-1	1	1	-1	-1	-1	1	-1	-1	-1	-1	-1	-1	1	-1	-1	-1	-1	1	-1	1	-1	-1	-1	1	1	-1	-1	1	1
248	1	1	1	1	1	1	-1	-1	-1	-1	1	1	-1	1	-1	1	-1	-1	-1	-1	-1	1	1	1	-1	-1	-1	-1	1	-1	-1	-1	1	1	-1	-1	-1	-1	1	-1	-1	-1	1	-1	-1	1	-1	-1	-1
249	1	-1	-1	-1	-1	-1	1	1	1	-1	-1	-1	-1	1	-1	-1	-1	-1	-1	1	-1	-1	-1	-1	-1	-1	1	1	-1	1	-1	-1	1	-1	-1	-1	-1	-1	-1	1	1	1	-1	1	-1	-1	1	-1	-1
250	-1	-1	-1	-1	-1	-1	1	-1	-1	1	-1	-1	-1	1	1	-1	-1	1	1	-1	1	-1	-1	-1	-1	1	-1	1	-1	-1	-1	-1	1	-1	-1	-1	-1	-1	-1	1	1	-1	-1	1	1	-1	1	1	1
251	1	-1	-1	-1	-1	-1	-1	1	1	-1	1	-1	-1	1	-1	1	-1	-1	1	1	-1	1	1	-1	-1	1	1	-1	-1	1	-1	-1	1	-1	-1	-1	-1	-1	-1	-1	1	-1	-1	-1	1	1	-1	-1	1
252	-1	-1	-1	-1	-1	-1	-1	NA	1	1	1	-1	-1	-1	1	1	1	1	-1	1	1	-1	1	-1	-1	-1	-1	-1	-1	1	-1	NA	1	-1	-1	-1	-1	-1	1	1	1	1	-1	1	-1	-1	-1	1	-1
253	1	1	1	1	1	1	-1	1	1	-1	-1	1	-1	NA	-1	1	-1	-1	-1	1	-1	1	-1	1	-1	1	-1	-1	1	1	-1	NA	1	1	-1	-1	-1	1	-1	-1	-1	-1	1	1	1	1	1	-1	1
254	-1	-1	-1	-1	-1	-1	-1	-1	-1	1	-1	-1	-1	1	1	-1	-1	1	1	-1	1	-1	-1	-1	1	1	-1	-1	-1	-1	-1	NA	1	-1	1	-1	1	-1	-1	1	1	-1	-1	-1	1	-1	-1	1	1
255	-1	-1	-1	-1	-1	-1	-1	-1	-1	1	-1	-1	-1	-1	1	-1	-1	1	1	-1	-1	-1	-1	-1	-1	1	-1	-1	-1	-1	1	NA	-1	-1	-1	1	1	1	-1	1	-1	-1	-1	-1	1	-1	-1	1	1
256	-1	-1	-1	-1	-1	-1	-1	NA	1	1	-1	-1	-1	1	1	1	-1	1	-1	1	1	1	-1	-1	-1	-1	1	1	-1	1	1	NA	1	-1	-1	-1	1	1	-1	-1	-1	-1	-1	1	-1	-1	-1	1	-1
257	-1	-1	-1	-1	-1	-1	1	1	1	1	-1	-1	-1	1	1	1	-1	1	1	1	1	-1	-1	-1	-1	1	1	1	-1	1	-1	NA	1	-1	-1	1	-1	-1	-1	1	1	-1	-1	-1	1	-1	-1	1	1
258	-1	-1	-1	-1	-1	-1	-1	-1	-1	1	-1	-1	-1	-1	1	1	-1	1	1	-1	1	-1	-1	-1	1	1	-1	-1	-1	-1	-1	NA	1	-1	1	-1	-1	-1	-1	1	-1	-1	-1	-1	1	-1	-1	1	1
259	-1	1	1	1	1	1	-1	NA	1	1	-1	1	-1	1	1	1	-1	1	-1	1	-1	1	-1	1	-1	-1	1	-1	1	1	1	NA	-1	1	-1	1	-1	-1	1	-1	-1	-1	1	-1	-1	-1	-1	1	-1
260	1	-1	-1	-1	-1	-1	-1	-1	-1	-1	-1	-1	-1	-1	-1	1	-1	-1	-1	-1	1	1	-1	-1	-1	-1	1	-1	-1	-1	-1	NA	1	-1	-1	-1	1	1	-1	1	1	1	-1	-1	-1	-1	-1	-1	-1
261	-1	-1	-1	-1	-1	-1	-1	1	1	1	-1	-1	-1	1	1	-1	-1	1	1	1	-1	-1	-1	-1	-1	-1	1	1	-1	1	-1	-1	1	-1	-1	1	-1	1	1	1	1	-1	-1	-1	-1	1	1	1	-1
263	-1	1	1	1	1	1	-1	1	1	1	-1	1	-1	1	1	1	-1	1	-1	1	-1	1	-1	1	-1	-1	1	-1	1	1	-1	-1	1	1	-1	1	-1	-1	-1	-1	1	-1	1	-1	-1	1	-1	1	-1
264	-1	-1	-1	-1	-1	-1	-1	1	1	-1	1	-1	-1	1	-1	-1	-1	-1	1	1	-1	-1	1	-1	-1	-1	-1	1	-1	1	1	-1	-1	-1	-1	-1	-1	-1	-1	1	1	-1	-1	-1	-1	-1	-1	-1	-1
265	-1	-1	-1	-1	-1	-1	-1	1	1	-1	1	-1	-1	1	-1	1	1	-1	-1	1	-1	1	1	-1	-1	1	1	-1	-1	1	-1	-1	1	-1	-1	-1	-1	1	-1	1	-1	1	-1	-1	-1	1	1	-1	1
266	-1	-1	-1	-1	-1	-1	-1	1	1	1	1	-1	-1	-1	1	1	1	1	-1	1	1	-1	1	-1	-1	-1	-1	-1	-1	1	-1	-1	1	-1	-1	-1	-1	-1	-1	1	1	1	-1	1	-1	-1	1	1	-1
267	-1	-1	-1	-1	-1	-1	1	-1	-1	1	-1	-1	1	-1	1	1	-1	1	1	-1	1	1	-1	-1	-1	1	1	-1	-1	-1	-1	-1	1	-1	-1	1	1	-1	-1	1	-1	-1	-1	-1	1	-1	-1	1	1
268	-1	1	1	1	1	1	-1	-1	-1	1	1	1	-1	-1	1	1	1	1	-1	-1	1	-1	1	-1	-1	1	-1	-1	1	-1	-1	-1	1	-1	-1	-1	-1	-1	1	1	-1	1	1	-1	-1	-1	-1	1	1
269	-1	-1	-1	-1	-1	-1	-1	-1	-1	1	-1	-1	-1	-1	1	1	-1	1	1	-1	1	1	-1	-1	-1	1	1	-1	-1	-1	-1	NA	1	-1	-1	1	1	-1	-1	1	-1	-1	-1	-1	1	-1	-1	1	1
270	1	-1	-1	-1	-1	-1	1	1	1	-1	-1	-1	1	1	-1	1	-1	-1	-1	1	-1	1	-1	-1	-1	-1	-1	1	-1	1	1	NA	-1	-1	-1	-1	-1	-1	-1	-1	-1	1	-1	-1	-1	1	-1	-1	-1
271	1	1	1	1	1	1	-1	1	1	-1	-1	1	-1	1	-1	1	-1	-1	1	1	-1	1	-1	1	-1	-1	-1	1	1	1	1	1	-1	1	-1	-1	-1	-1	-1	-1	-1	-1	1	-1	-1	1	-1	-1	-1
272	-1	1	1	1	NA	1	-1	-1	-1	-1	NA	1	1	1	-1	1	1	-1	-1	-1	-1	1	1	1	-1	-1	-1	-1	1	-1	-1	NA	1	1	-1	-1	1	-1	-1	1	-1	-1	1	-1	-1	-1	-1	-1	-1
273	-1	1	1	1	1	1	-1	1	1	1	1	1	-1	1	1	1	-1	1	-1	1	-1	1	NA	1	-1	-1	1	-1	1	1	-1	NA	1	1	-1	-1	-1	-1	-1	-1	1	-1	1	-1	-1	1	-1	1	-1
274	1	1	1	1	1	1	-1	NA	NA	-1	1	1	-1	1	-1	1	-1	-1	-1	1	-1	1	1	1	-1	-1	1	-1	1	1	-1	-1	1	1	-1	-1	-1	-1	-1	1	-1	-1	1	-1	-1	1	-1	-1	-1
275	1	1	1	1	1	1	-1	-1	-1	-1	-1	1	-1	1	-1	1	-1	-1	-1	-1	-1	1	-1	1	-1	-1	-1	1	1	-1	-1	NA	1	1	-1	-1	-1	-1	-1	-1	-1	1	1	-1	-1	-1	-1	-1	-1
276	1	1	1	1	1	1	-1	1	1	-1	-1	1	-1	1	-1	1	-1	-1	-1	1	-1	1	-1	1	-1	-1	1	-1	1	1	-1	1	1	1	-1	-1	-1	-1	-1	-1	-1	1	1	-1	-1	1	-1	-1	-1
277	1	-1	-1	-1	-1	-1	1	-1	-1	-1	-1	-1	1	1	-1	1	-1	-1	-1	-1	-1	1	-1	-1	-1	-1	-1	1	-1	-1	-1	1	1	-1	-1	-1	-1	-1	-1	-1	1	-1	-1	-1	-1	1	-1	-1	-1
278	1	-1	-1	-1	-1	-1	1	-1	-1	-1	-1	-1	1	1	-1	1	-1	-1	1	-1	-1	NA	-1	-1	-1	-1	1	-1	-1	-1	1	-1	-1	-1	-1	-1	-1	-1	-1	-1	1	-1	-1	-1	-1	1	-1	-1	-1
279	-1	-1	-1	-1	-1	-1	1	1	1	-1	-1	-1	1	1	-1	1	-1	-1	-1	1	NA	1	-1	-1	-1	-1	-1	1	-1	NA	1	-1	-1	-1	-1	-1	1	-1	-1	-1	1	1	-1	-1	-1	-1	-1	-1	-1
280	1	1	1	1	1	1	1	NA	1	-1	-1	1	1	1	-1	1	-1	-1	-1	1	-1	1	-1	1	-1	-1	-1	1	1	1	-1	-1	1	1	-1	-1	1	-1	-1	-1	1	1	1	-1	-1	1	-1	-1	-1
281	1	1	1	1	1	1	-1	-1	-1	-1	-1	1	-1	1	-1	1	-1	-1	-1	-1	-1	1	-1	1	-1	-1	-1	-1	1	-1	-1	1	1	1	-1	-1	1	-1	-1	-1	-1	-1	1	-1	-1	1	-1	-1	-1
282	1	-1	-1	-1	-1	-1	1	-1	-1	-1	-1	-1	1	1	-1	1	-1	-1	-1	-1	-1	1	-1	-1	-1	-1	1	-1	-1	-1	1	-1	-1	-1	-1	-1	-1	-1	-1	-1	-1	-1	-1	-1	-1	-1	-1	-1	-1
283	1	1	1	1	1	1	1	-1	-1	-1	-1	1	1	1	-1	1	-1	-1	-1	-1	-1	1	-1	1	-1	-1	-1	1	1	-1	-1	1	1	1	-1	-1	-1	-1	-1	-1	-1	1	1	-1	-1	-1	-1	-1	-1
284	1	-1	-1	-1	-1	-1	-1	1	NA	-1	-1	-1	-1	1	-1	1	-1	-1	1	1	-1	1	-1	-1	-1	-1	-1	1	-1	1	1	-1	-1	-1	-1	-1	1	-1	-1	-1	-1	1	-1	-1	-1	-1	-1	-1	-1
285	1	1	1	1	1	1	-1	1	1	-1	-1	1	-1	1	-1	1	-1	-1	-1	1	NA	1	-1	1	-1	-1	1	1	1	1	1	1	-1	1	-1	-1	1	-1	-1	-1	-1	1	1	-1	-1	1	-1	-1	-1
286	1	1	1	1	1	1	1	-1	-1	-1	-1	1	1	1	-1	1	-1	-1	-1	-1	-1	1	-1	1	-1	-1	-1	1	1	-1	-1	1	1	1	-1	-1	1	-1	-1	-1	1	-1	1	-1	-1	1	-1	-1	-1
287	-1	-1	-1	-1	-1	-1	-1	1	1	1	-1	-1	-1	1	1	-1	-1	1	-1	1	NA	-1	-1	-1	-1	-1	-1	-1	-1	1	1	1	-1	-1	-1	-1	-1	1	1	1	1	-1	-1	-1	-1	-1	1	1	-1
288	-1	-1	-1	-1	-1	-1	1	1	1	1	-1	-1	-1	1	1	-1	1	1	1	1	-1	-1	-1	-1	-1	-1	-1	-1	-1	1	-1	-1	1	-1	-1	1	-1	-1	1	1	1	-1	-1	1	-1	-1	-1	1	-1
289	-1	-1	-1	-1	-1	-1	1	1	1	1	-1	-1	-1	1	1	1	-1	1	-1	1	NA	-1	-1	-1	-1	-1	1	-1	-1	1	-1	-1	1	-1	-1	1	-1	-1	-1	1	1	-1	-1	1	-1	-1	1	1	-1
290	-1	-1	-1	-1	-1	-1	-1	1	1	1	-1	-1	-1	1	1	1	1	1	1	1	1	-1	-1	-1	-1	1	-1	1	-1	1	-1	-1	1	-1	-1	1	-1	-1	-1	1	-1	-1	-1	-1	1	1	-1	1	1
291	-1	-1	-1	-1	-1	-1	-1	-1	-1	1	-1	-1	-1	-1	1	1	1	1	1	-1	1	-1	-1	-1	-1	1	-1	-1	-1	-1	-1	-1	1	-1	-1	-1	-1	1	-1	1	1	-1	-1	-1	1	-1	1	1	1
292	1	-1	-1	-1	-1	-1	-1	1	1	-1	-1	-1	-1	1	-1	-1	-1	-1	1	1	NA	1	-1	-1	-1	1	1	-1	-1	1	-1	NA	1	-1	-1	1	-1	1	1	1	-1	-1	-1	1	1	-1	1	-1	1
294	-1	-1	-1	-1	-1	-1	1	-1	-1	1	-1	-1	1	1	1	1	-1	1	1	-1	-1	NA	-1	-1	-1	-1	1	1	-1	-1	-1	NA	1	-1	-1	1	-1	-1	-1	-1	-1	1	-1	-1	-1	-1	-1	1	-1
295	-1	NA	1	1	1	1	-1	-1	-1	-1	NA	1	-1	1	-1	1	1	-1	1	-1	-1	1	NA	1	-1	NA	1	-1	1	-1	-1	NA	1	1	-1	-1	1	-1	-1	1	1	-1	1	-1	-1	-1	-1	-1	1
296	1	-1	-1	-1	-1	-1	-1	-1	-1	-1	1	-1	-1	1	-1	1	-1	-1	1	-1	-1	1	1	-1	-1	-1	1	-1	-1	-1	NA	NA	-1	-1	-1	-1	1	1	-1	1	1	-1	-1	-1	-1	1	-1	-1	-1
298	1	-1	-1	-1	-1	-1	-1	-1	-1	-1	1	-1	-1	1	-1	-1	-1	-1	1	-1	-1	1	1	-1	-1	-1	-1	-1	-1	-1	1	-1	-1	-1	-1	-1	1	1	1	1	1	-1	-1	-1	-1	1	-1	-1	-1
299	-1	-1	-1	-1	-1	-1	-1	1	1	1	1	-1	-1	1	1	1	-1	1	-1	1	-1	1	1	-1	-1	-1	1	-1	-1	1	-1	-1	1	-1	-1	-1	-1	-1	-1	1	1	NA	-1	1	-1	-1	1	1	-1
300	-1	1	1	1	1	1	-1	-1	-1	1	-1	1	-1	-1	1	1	1	1	1	-1	-1	1	-1	-1	1	-1	1	-1	1	-1	1	-1	1	-1	1	-1	-1	-1	-1	1	-1	-1	1	-1	-1	-1	-1	1	-1
301	1	-1	-1	-1	-1	-1	-1	-1	-1	-1	-1	-1	-1	1	-1	1	-1	-1	-1	-1	-1	1	-1	-1	-1	-1	-1	1	-1	-1	1	-1	-1	-1	-1	-1	1	1	-1	1	-1	-1	-1	-1	-1	-1	-1	-1	-1
302	1	-1	-1	-1	-1	-1	-1	-1	-1	-1	-1	-1	-1	1	-1	1	-1	-1	1	-1	-1	1	-1	-1	-1	-1	-1	1	-1	-1	1	1	-1	-1	-1	-1	1	1	-1	1	-1	-1	-1	-1	-1	-1	-1	-1	-1
303	-1	1	1	1	1	1	1	1	1	1	-1	1	-1	-1	1	1	1	1	-1	1	1	-1	-1	-1	-1	-1	-1	-1	1	1	-1	-1	1	-1	-1	-1	-1	-1	1	1	-1	-1	1	-1	-1	-1	-1	1	-1
304	1	-1	-1	-1	-1	-1	-1	1	1	-1	-1	-1	-1	1	-1	1	1	-1	-1	1	-1	1	-1	-1	-1	-1	1	-1	-1	1	-1	-1	1	-1	-1	-1	-1	1	-1	-1	-1	-1	-1	-1	-1	-1	-1	-1	-1
305	1	1	1	1	1	1	1	-1	-1	-1	-1	1	1	1	-1	1	-1	-1	1	-1	-1	1	-1	1	-1	-1	-1	1	1	-1	-1	-1	1	1	-1	-1	-1	-1	-1	-1	-1	1	1	-1	-1	-1	-1	-1	-1
306	1	1	1	1	1	1	1	1	1	-1	-1	1	1	1	-1	1	-1	-1	1	1	-1	1	-1	1	-1	-1	-1	-1	1	1	1	-1	-1	1	-1	-1	-1	-1	-1	-1	-1	-1	1	-1	-1	-1	-1	-1	-1
307	1	1	1	1	1	1	1	-1	-1	-1	-1	1	1	1	-1	1	-1	-1	1	-1	-1	1	-1	1	-1	-1	-1	1	1	-1	-1	-1	1	1	-1	-1	NA	-1	-1	-1	-1	-1	1	-1	-1	1	-1	-1	-1
308	1	1	1	1	1	1	1	1	1	-1	-1	1	1	1	-1	1	-1	-1	1	1	-1	1	-1	1	-1	-1	-1	-1	1	1	1	-1	-1	1	-1	-1	-1	-1	-1	-1	-1	-1	1	-1	-1	-1	-1	-1	-1
309	1	1	1	1	1	1	1	1	1	-1	-1	1	1	1	-1	1	-1	-1	1	1	-1	1	-1	1	-1	-1	-1	-1	1	1	1	-1	-1	1	-1	-1	-1	-1	-1	-1	-1	-1	1	-1	-1	-1	-1	-1	-1
310	1	1	1	1	1	1	1	-1	-1	-1	-1	1	1	1	-1	1	-1	-1	1	-1	-1	1	-1	1	-1	-1	1	1	1	-1	-1	NA	1	1	-1	-1	-1	-1	-1	-1	-1	-1	1	-1	-1	1	-1	-1	-1
311	1	1	1	1	1	1	-1	-1	-1	-1	-1	1	-1	1	-1	1	-1	-1	1	-1	-1	1	-1	1	-1	-1	1	1	1	-1	-1	1	1	1	-1	-1	-1	-1	-1	-1	-1	-1	1	-1	-1	1	-1	-1	-1
312	1	1	1	1	1	1	1	-1	-1	-1	-1	1	1	1	-1	1	-1	-1	1	-1	-1	1	-1	1	-1	-1	-1	1	1	-1	-1	-1	1	1	-1	-1	-1	-1	-1	-1	-1	-1	1	-1	-1	-1	-1	-1	-1
313	1	1	1	1	1	1	1	1	1	-1	-1	1	1	1	-1	1	-1	-1	1	1	-1	1	-1	1	-1	-1	-1	-1	1	1	1	-1	-1	1	-1	-1	-1	-1	-1	-1	-1	-1	1	-1	-1	-1	-1	-1	-1
314	-1	-1	-1	-1	-1	-1	-1	1	1	1	-1	-1	-1	-1	1	1	-1	1	1	1	-1	1	-1	-1	-1	-1	-1	-1	-1	1	1	-1	-1	-1	-1	-1	-1	1	-1	1	-1	-1	-1	-1	-1	-1	-1	1	-1
315	-1	-1	-1	-1	-1	-1	1	-1	-1	1	-1	-1	1	-1	1	1	-1	1	1	-1	1	-1	-1	-1	-1	1	-1	-1	-1	-1	-1	-1	1	-1	-1	-1	-1	1	-1	1	1	-1	-1	1	1	-1	-1	1	1
316	-1	-1	-1	-1	-1	-1	1	-1	-1	1	-1	-1	1	-1	1	1	-1	1	1	-1	1	-1	-1	-1	-1	1	-1	1	-1	-1	-1	-1	1	-1	-1	-1	-1	1	-1	1	1	-1	-1	1	1	-1	-1	1	1
317	-1	-1	-1	-1	-1	-1	1	-1	-1	1	-1	-1	1	1	1	-1	1	1	1	-1	1	-1	-1	-1	-1	1	-1	-1	-1	-1	-1	-1	1	-1	-1	-1	-1	1	-1	1	1	-1	-1	1	1	-1	-1	1	1
318	-1	-1	-1	-1	-1	-1	-1	-1	-1	1	-1	-1	-1	-1	1	1	-1	1	1	-1	-1	1	-1	-1	1	-1	-1	-1	-1	-1	-1	-1	1	-1	1	-1	-1	1	-1	1	-1	-1	-1	-1	-1	-1	-1	1	-1
319	-1	-1	-1	-1	-1	-1	-1	-1	-1	1	-1	-1	-1	-1	1	1	-1	1	1	-1	-1	1	-1	-1	1	-1	-1	-1	-1	-1	1	NA	-1	-1	1	-1	-1	-1	-1	1	-1	-1	-1	-1	-1	-1	-1	1	-1
320	1	-1	-1	-1	-1	-1	1	-1	-1	-1	-1	-1	1	1	-1	1	-1	-1	-1	-1	-1	1	-1	-1	-1	-1	-1	1	-1	-1	1	-1	-1	-1	-1	-1	1	-1	-1	-1	1	-1	-1	-1	-1	-1	-1	-1	-1
321	1	-1	-1	-1	-1	-1	1	-1	-1	-1	-1	-1	1	1	-1	1	-1	-1	1	-1	-1	1	-1	-1	-1	-1	-1	-1	-1	-1	1	-1	-1	-1	-1	-1	1	-1	-1	-1	-1	1	-1	-1	-1	-1	-1	-1	-1
322	-1	-1	-1	-1	-1	-1	1	1	1	1	-1	-1	1	1	1	1	-1	1	1	1	1	1	-1	-1	-1	1	-1	1	-1	1	-1	-1	1	-1	-1	1	-1	-1	-1	1	1	-1	-1	1	1	-1	-1	1	1
323	1	1	1	1	1	1	-1	1	1	-1	-1	1	-1	1	-1	1	-1	-1	-1	1	-1	-1	-1	-1	-1	1	-1	-1	1	1	-1	-1	1	-1	-1	-1	-1	-1	-1	1	-1	1	1	1	1	-1	-1	-1	1
324	-1	-1	-1	-1	-1	-1	-1	-1	-1	1	-1	-1	-1	1	1	1	-1	1	1	-1	-1	-1	-1	-1	-1	1	-1	-1	-1	-1	-1	-1	1	-1	-1	-1	-1	-1	-1	1	1	-1	-1	-1	1	-1	1	1	1
325	-1	-1	-1	-1	-1	-1	-1	1	1	1	1	-1	-1	-1	1	-1	1	1	1	1	1	-1	1	-1	-1	1	-1	-1	-1	1	-1	-1	1	-1	-1	-1	-1	1	-1	1	1	1	-1	1	1	-1	-1	1	1
326	1	-1	-1	-1	-1	-1	-1	1	1	-1	-1	-1	-1	1	-1	1	-1	-1	-1	1	-1	1	-1	-1	-1	-1	1	-1	-1	1	-1	-1	1	-1	-1	-1	-1	-1	-1	-1	-1	-1	-1	-1	-1	1	-1	-1	-1
327	-1	1	1	1	1	1	-1	-1	-1	1	-1	1	-1	-1	1	1	-1	1	-1	-1	-1	1	-1	-1	1	-1	1	-1	1	-1	-1	-1	1	-1	1	1	-1	1	1	-1	1	-1	1	-1	-1	1	-1	1	-1
329	-1	-1	-1	-1	-1	-1	1	-1	-1	1	-1	-1	1	-1	1	1	-1	1	1	-1	-1	1	-1	-1	-1	-1	-1	-1	-1	-1	-1	-1	1	-1	-1	-1	1	1	-1	-1	-1	1	-1	-1	-1	-1	-1	1	-1
330	-1	1	1	1	1	1	-1	-1	-1	1	1	1	-1	-1	1	1	1	1	-1	-1	-1	1	1	-1	1	-1	-1	-1	1	-1	-1	-1	1	-1	1	-1	-1	-1	1	1	1	1	1	-1	-1	1	-1	1	-1
331	-1	-1	-1	-1	-1	-1	-1	-1	-1	1	-1	-1	-1	-1	1	1	1	1	1	-1	1	1	-1	-1	-1	-1	-1	-1	-1	-1	-1	-1	1	-1	-1	-1	-1	-1	-1	1	1	1	-1	-1	-1	-1	-1	1	-1
332	-1	-1	-1	-1	-1	-1	-1	-1	-1	1	1	-1	-1	-1	1	1	1	1	1	-1	-1	-1	1	-1	-1	-1	-1	-1	-1	-1	-1	-1	1	-1	-1	-1	-1	-1	1	1	1	1	-1	-1	-1	-1	-1	1	-1
333	-1	-1	-1	-1	-1	-1	-1	1	1	1	-1	-1	-1	-1	1	1	-1	1	-1	1	-1	1	-1	-1	-1	1	1	1	-1	1	1	1	-1	-1	-1	-1	-1	-1	1	1	1	-1	-1	1	1	-1	1	1	1
334	-1	-1	-1	-1	-1	-1	-1	1	1	1	-1	-1	-1	1	1	1	1	1	-1	1	1	NA	-1	-1	-1	1	1	1	-1	1	1	1	-1	-1	-1	1	-1	-1	1	1	NA	-1	-1	1	1	-1	1	1	1
335	-1	-1	-1	-1	-1	-1	-1	1	1	1	-1	-1	-1	1	1	1	1	1	-1	1	1	1	-1	-1	-1	1	1	1	-1	1	1	1	-1	-1	-1	1	-1	-1	1	1	1	-1	-1	1	1	-1	1	1	1
336	-1	1	1	1	1	1	-1	1	1	1	-1	1	-1	1	1	1	1	1	-1	1	1	1	-1	-1	-1	-1	1	1	1	1	1	-1	-1	-1	-1	1	-1	-1	1	1	1	-1	1	1	-1	-1	1	1	-1
337	-1	-1	-1	-1	-1	-1	1	1	1	1	-1	-1	-1	1	1	1	1	-1	-1	1	-1	1	-1	-1	-1	1	-1	1	-1	1	1	1	-1	-1	-1	1	-1	1	1	1	1	-1	-1	NA	1	-1	1	1	1
338	-1	-1	-1	-1	-1	-1	-1	-1	-1	1	-1	-1	-1	1	1	1	1	1	1	-1	1	1	-1	-1	-1	1	-1	-1	-1	-1	-1	-1	1	-1	-1	-1	1	1	1	1	1	-1	-1	-1	1	1	-1	1	1
339	-1	-1	-1	-1	-1	-1	-1	-1	-1	1	-1	-1	-1	1	1	1	1	1	1	-1	1	1	-1	-1	-1	1	-1	-1	-1	-1	-1	-1	1	-1	-1	-1	1	1	1	1	1	-1	-1	-1	1	1	-1	1	1
340	-1	-1	-1	-1	-1	-1	1	-1	-1	1	-1	-1	1	1	1	1	-1	1	1	-1	1	-1	-1	-1	-1	1	-1	-1	-1	-1	-1	-1	1	-1	-1	-1	1	1	1	1	1	-1	-1	-1	1	1	-1	1	1
341	-1	-1	-1	-1	-1	-1	-1	-1	-1	1	-1	-1	-1	-1	1	-1	1	1	1	-1	1	-1	-1	-1	-1	1	-1	-1	-1	-1	-1	-1	1	-1	-1	-1	1	1	1	1	1	-1	-1	-1	1	1	-1	1	1
342	-1	1	1	1	1	1	-1	-1	-1	1	-1	1	-1	-1	1	-1	-1	1	-1	-1	-1	1	-1	-1	-1	-1	1	-1	1	-1	-1	-1	1	-1	-1	1	1	-1	1	1	1	-1	1	-1	-1	1	-1	1	-1
343	-1	1	1	1	1	1	-1	-1	-1	1	-1	1	-1	1	1	-1	-1	1	-1	-1	1	1	-1	-1	-1	1	1	-1	1	-1	-1	-1	1	-1	-1	1	1	1	1	1	1	-1	1	-1	1	1	-1	1	1
344	-1	-1	-1	-1	-1	-1	-1	-1	-1	1	-1	-1	-1	1	1	1	-1	1	1	-1	1	1	-1	-1	-1	-1	-1	-1	-1	-1	-1	-1	1	-1	-1	1	-1	-1	1	1	1	-1	-1	-1	-1	-1	-1	1	-1
345	-1	1	1	1	1	1	-1	NA	1	1	1	1	-1	-1	1	1	1	1	-1	1	1	-1	1	-1	-1	-1	-1	-1	1	1	1	-1	-1	-1	-1	-1	-1	-1	1	1	1	1	1	1	-1	-1	1	1	-1
346	-1	-1	-1	-1	-1	-1	1	-1	-1	1	1	-1	-1	-1	1	-1	-1	1	1	-1	-1	1	1	-1	-1	-1	-1	-1	-1	-1	-1	-1	1	-1	-1	-1	-1	1	1	1	-1	-1	-1	-1	-1	1	-1	1	-1
347	-1	-1	-1	-1	-1	-1	-1	-1	-1	1	-1	-1	-1	-1	1	1	-1	1	1	-1	1	1	-1	-1	-1	1	-1	-1	-1	-1	-1	-1	1	-1	-1	-1	-1	-1	-1	1	-1	-1	-1	-1	1	1	-1	1	1
348	-1	-1	NA	-1	-1	-1	-1	-1	-1	NA	-1	-1	-1	1	1	-1	-1	1	-1	-1	NA	-1	-1	-1	1	-1	-1	-1	-1	NA	1	1	-1	-1	1	-1	-1	-1	-1	1	-1	1	-1	-1	1	-1	-1	1	1
349	-1	-1	-1	-1	-1	-1	-1	-1	-1	1	1	-1	-1	-1	1	1	-1	1	1	-1	1	1	1	-1	-1	1	-1	-1	-1	-1	-1	-1	1	-1	-1	-1	1	1	1	1	1	-1	-1	-1	1	-1	-1	1	1
350	-1	1	1	1	1	1	-1	1	1	1	-1	1	-1	1	1	1	-1	1	-1	1	1	-1	-1	1	-1	-1	1	-1	1	1	-1	-1	1	1	-1	-1	-1	-1	-1	-1	-1	-1	1	-1	-1	1	-1	1	NA
352	-1	1	1	1	1	1	-1	1	1	1	-1	1	-1	1	1	1	-1	1	-1	1	1	1	-1	1	1	-1	1	1	1	1	1	1	-1	1	1	-1	-1	-1	-1	-1	-1	1	1	-1	-1	1	1	1	-1
353	-1	-1	-1	-1	-1	-1	-1	-1	-1	1	-1	-1	-1	1	1	1	-1	1	1	-1	1	-1	-1	-1	-1	-1	1	-1	-1	-1	-1	-1	1	-1	-1	-1	-1	1	1	1	-1	1	-1	-1	1	-1	-1	1	1
354	-1	-1	-1	-1	-1	-1	-1	-1	-1	1	-1	-1	-1	-1	1	1	-1	1	1	-1	1	-1	-1	-1	-1	-1	-1	-1	-1	-1	-1	-1	1	-1	-1	1	-1	1	-1	1	1	-1	-1	-1	-1	-1	-1	1	NA
355	-1	1	1	1	1	1	-1	-1	-1	1	-1	1	-1	1	1	1	-1	1	-1	-1	-1	-1	-1	-1	-1	-1	1	1	1	-1	-1	-1	1	-1	-1	-1	-1	1	1	1	-1	1	1	-1	-1	-1	-1	1	-1
356	-1	-1	-1	-1	-1	-1	-1	1	1	1	-1	-1	-1	1	1	-1	-1	1	1	1	-1	-1	-1	-1	1	1	-1	1	-1	1	-1	-1	1	-1	1	1	-1	-1	1	1	-1	-1	-1	-1	1	-1	1	1	1
357	-1	-1	-1	-1	-1	-1	-1	-1	-1	1	-1	-1	-1	-1	1	1	-1	1	1	-1	1	-1	-1	-1	1	-1	-1	-1	-1	-1	-1	-1	1	-1	1	1	-1	-1	-1	1	-1	-1	-1	-1	-1	-1	-1	1	-1
358	-1	-1	-1	-1	-1	-1	-1	-1	-1	1	-1	-1	-1	-1	1	1	-1	1	1	-1	1	1	-1	-1	-1	-1	1	-1	-1	-1	-1	-1	1	-1	-1	-1	-1	-1	1	1	-1	-1	-1	-1	-1	-1	-1	1	-1
360	-1	-1	-1	-1	-1	-1	-1	-1	-1	1	-1	-1	-1	1	1	-1	-1	1	1	-1	-1	1	-1	-1	-1	1	-1	-1	-1	-1	-1	-1	1	-1	-1	-1	1	1	1	1	1	1	-1	-1	1	1	-1	1	1
362	-1	-1	-1	-1	-1	-1	-1	-1	-1	1	-1	-1	-1	-1	1	1	-1	1	-1	-1	1	1	-1	-1	-1	-1	1	-1	-1	-1	-1	-1	1	-1	-1	-1	1	1	1	1	-1	1	-1	-1	-1	-1	-1	1	-1
363	1	-1	-1	-1	-1	-1	-1	-1	-1	-1	-1	-1	-1	-1	-1	1	-1	-1	-1	-1	1	1	-1	-1	-1	-1	1	-1	-1	-1	-1	-1	1	-1	-1	-1	1	1	1	1	-1	NA	-1	-1	-1	-1	-1	-1	-1
364	1	-1	-1	-1	-1	-1	-1	-1	-1	-1	-1	-1	-1	-1	-1	1	-1	-1	-1	-1	1	1	-1	-1	-1	-1	1	-1	-1	-1	-1	-1	1	-1	-1	-1	1	1	1	1	-1	1	-1	-1	-1	-1	-1	-1	-1
365	1	-1	-1	-1	-1	-1	1	1	1	-1	-1	-1	1	1	-1	-1	-1	-1	-1	1	-1	1	-1	-1	-1	-1	-1	1	-1	1	1	-1	1	-1	-1	-1	-1	-1	1	-1	1	-1	-1	-1	-1	1	-1	-1	-1
366	1	-1	-1	-1	-1	-1	1	-1	-1	-1	-1	-1	1	1	-1	1	-1	-1	1	-1	NA	1	-1	-1	-1	-1	-1	1	-1	-1	-1	1	1	-1	-1	1	NA	-1	1	1	1	-1	-1	-1	-1	-1	-1	-1	NA
367	-1	-1	-1	-1	-1	-1	-1	-1	-1	1	-1	-1	-1	1	1	1	-1	1	1	-1	1	1	-1	-1	1	1	-1	1	-1	-1	-1	-1	1	-1	1	-1	1	1	1	1	1	-1	-1	-1	1	1	-1	1	1
368	-1	-1	-1	-1	-1	-1	-1	-1	-1	1	1	-1	-1	-1	1	1	-1	1	1	-1	NA	-1	1	-1	1	1	-1	1	-1	-1	-1	-1	1	-1	1	-1	1	1	-1	1	1	-1	-1	-1	1	1	-1	1	1
369	-1	-1	-1	-1	-1	-1	-1	-1	-1	1	-1	-1	-1	1	1	1	-1	1	1	-1	1	1	-1	-1	-1	1	-1	-1	-1	-1	-1	-1	1	-1	-1	-1	1	1	1	1	1	-1	-1	-1	1	-1	-1	1	1
370	-1	-1	-1	-1	-1	NA	-1	-1	-1	1	-1	-1	-1	1	1	1	-1	1	-1	-1	-1	NA	-1	-1	-1	-1	1	1	-1	-1	-1	-1	NA	-1	-1	1	-1	-1	1	1	1	-1	-1	-1	-1	-1	-1	1	-1
371	-1	-1	-1	-1	-1	-1	1	NA	1	1	-1	-1	-1	1	1	1	-1	1	1	1	-1	NA	-1	-1	-1	-1	NA	-1	-1	1	-1	-1	1	-1	-1	1	-1	-1	1	1	1	-1	-1	1	-1	-1	1	1	-1
373	NA	-1	-1	-1	-1	-1	1	-1	-1	-1	-1	-1	1	1	-1	1	-1	-1	1	-1	NA	NA	-1	-1	-1	-1	-1	-1	-1	-1	-1	-1	NA	-1	-1	-1	-1	-1	-1	1	-1	-1	-1	-1	NA	-1	-1	-1	-1
375	-1	-1	-1	-1	-1	-1	-1	-1	-1	1	1	-1	-1	1	1	-1	-1	1	1	-1	NA	1	1	-1	-1	1	1	-1	-1	-1	-1	-1	1	-1	-1	-1	-1	-1	1	1	1	-1	-1	1	1	1	1	1	1
377	-1	1	1	1	1	1	-1	-1	-1	1	1	1	-1	-1	1	1	-1	1	-1	-1	1	1	1	-1	-1	1	-1	-1	1	-1	-1	NA	1	-1	-1	-1	NA	-1	1	1	1	-1	1	-1	1	-1	-1	1	1
378	-1	-1	-1	-1	-1	-1	-1	-1	-1	1	1	-1	-1	-1	1	1	-1	1	1	-1	-1	1	1	-1	-1	-1	1	-1	-1	-1	-1	-1	1	-1	-1	-1	1	-1	1	1	1	-1	-1	-1	-1	-1	-1	1	-1
379	-1	-1	-1	-1	-1	-1	-1	-1	-1	1	-1	-1	-1	-1	1	-1	-1	1	1	-1	1	1	-1	-1	-1	-1	-1	-1	-1	-1	-1	-1	1	-1	-1	-1	1	1	1	1	1	-1	-1	-1	1	-1	-1	1	1
380	-1	-1	-1	-1	-1	-1	-1	-1	-1	1	1	-1	-1	1	1	1	-1	1	1	-1	-1	1	1	-1	-1	1	-1	-1	-1	-1	-1	NA	1	-1	-1	-1	-1	1	-1	1	1	-1	-1	1	1	-1	-1	1	1
381	-1	-1	-1	-1	-1	-1	1	-1	-1	1	1	-1	1	1	1	1	1	1	1	-1	1	-1	1	-1	-1	1	-1	-1	-1	-1	-1	-1	1	-1	-1	-1	1	1	-1	1	1	-1	-1	-1	1	-1	-1	1	1
382	-1	-1	-1	-1	-1	-1	1	-1	-1	1	NA	-1	1	1	1	1	1	1	1	-1	-1	-1	1	-1	-1	1	-1	-1	-1	-1	-1	-1	1	-1	-1	-1	1	1	-1	1	1	-1	-1	-1	1	-1	-1	1	1
383	1	1	1	1	1	1	-1	-1	-1	-1	1	1	-1	1	-1	-1	-1	-1	-1	-1	-1	1	1	1	-1	-1	NA	-1	1	-1	-1	-1	1	1	-1	-1	1	1	1	1	1	-1	1	-1	-1	1	-1	-1	-1
384	1	-1	-1	-1	-1	-1	-1	-1	-1	-1	1	-1	-1	1	-1	-1	-1	-1	1	-1	-1	1	1	-1	-1	1	-1	-1	-1	-1	-1	-1	1	-1	-1	-1	-1	1	1	-1	-1	-1	-1	-1	1	1	-1	-1	1
385	1	1	1	1	1	1	-1	1	1	-1	-1	1	-1	1	-1	1	-1	-1	-1	1	-1	1	-1	1	-1	-1	1	1	1	1	-1	-1	1	1	-1	-1	-1	-1	-1	-1	-1	1	1	-1	-1	1	-1	-1	-1
386	1	1	1	1	1	1	-1	1	1	-1	-1	1	-1	-1	-1	1	-1	-1	-1	1	-1	1	-1	1	-1	-1	1	-1	1	1	1	1	-1	1	-1	-1	1	1	-1	-1	-1	1	1	-1	-1	1	-1	-1	-1
387	-1	-1	-1	-1	-1	-1	-1	-1	-1	1	-1	-1	-1	1	1	1	-1	1	1	-1	-1	-1	-1	-1	1	-1	-1	1	-1	-1	-1	-1	1	-1	1	-1	-1	1	-1	1	-1	-1	-1	-1	-1	1	-1	1	-1
388	-1	-1	-1	-1	-1	-1	1	-1	-1	1	-1	-1	1	1	1	1	1	1	1	-1	-1	1	-1	-1	-1	1	-1	1	-1	-1	1	-1	-1	-1	-1	1	-1	-1	1	-1	-1	-1	-1	-1	-1	1	-1	1	1
389	1	-1	-1	-1	-1	-1	1	1	1	-1	-1	-1	1	1	-1	1	1	-1	-1	1	-1	1	-1	-1	-1	1	1	1	-1	1	1	-1	-1	-1	-1	1	-1	-1	1	-1	-1	-1	-1	-1	-1	1	-1	-1	1
390	1	1	1	1	1	1	-1	1	1	-1	-1	1	-1	-1	-1	-1	-1	-1	1	1	1	1	-1	1	-1	1	-1	-1	1	1	-1	-1	1	1	-1	1	-1	1	1	1	1	-1	1	1	-1	-1	1	-1	1
391	1	1	1	1	1	1	-1	1	1	-1	-1	1	-1	-1	-1	-1	-1	-1	1	1	1	1	-1	1	-1	1	-1	-1	1	1	-1	1	1	1	-1	1	-1	1	1	1	1	-1	1	1	1	-1	1	-1	1
392	-1	-1	-1	-1	-1	-1	-1	-1	-1	1	-1	-1	-1	-1	1	1	-1	1	1	-1	1	-1	-1	-1	-1	1	-1	1	-1	-1	-1	-1	1	-1	-1	1	-1	-1	-1	-1	-1	-1	-1	-1	1	1	-1	1	1
393	-1	-1	-1	-1	-1	-1	-1	-1	-1	1	-1	-1	-1	-1	1	1	-1	1	1	-1	-1	-1	-1	-1	-1	1	-1	1	-1	-1	-1	-1	1	-1	-1	-1	-1	1	-1	-1	-1	1	-1	-1	1	1	-1	1	1
394	1	1	1	1	1	1	1	1	1	-1	-1	1	1	1	-1	-1	-1	-1	-1	1	-1	1	-1	1	-1	-1	1	-1	1	1	-1	-1	1	1	-1	-1	-1	-1	-1	-1	1	1	1	-1	-1	1	-1	-1	-1
395	-1	-1	-1	-1	-1	-1	-1	-1	-1	1	1	-1	-1	1	1	-1	-1	1	1	-1	-1	1	1	-1	-1	1	-1	-1	-1	-1	-1	-1	1	-1	-1	-1	1	1	1	1	1	-1	-1	-1	1	1	-1	1	1
396	-1	-1	-1	-1	-1	-1	-1	-1	-1	1	1	-1	-1	NA	1	-1	-1	1	1	-1	-1	-1	1	-1	-1	1	-1	-1	-1	-1	-1	-1	1	-1	-1	-1	1	1	1	1	1	-1	-1	-1	1	1	-1	1	1
397	-1	-1	-1	-1	-1	-1	-1	-1	-1	1	1	-1	-1	1	1	-1	-1	1	1	-1	-1	1	1	-1	-1	1	-1	-1	-1	-1	-1	-1	1	-1	-1	-1	1	1	1	1	1	-1	-1	-1	1	1	-1	1	1
398	-1	-1	-1	-1	-1	-1	-1	-1	-1	1	1	-1	-1	1	1	-1	-1	1	1	-1	-1	1	1	-1	-1	1	-1	-1	-1	-1	-1	-1	1	-1	-1	-1	1	1	1	1	1	-1	-1	-1	1	1	-1	1	1
399	1	-1	-1	-1	-1	-1	-1	-1	-1	1	1	-1	-1	1	1	1	-1	1	1	-1	-1	1	1	-1	1	1	-1	NA	-1	-1	-1	NA	1	-1	1	-1	1	1	1	1	NA	1	-1	-1	1	1	-1	1	1
400	-1	-1	-1	-1	-1	-1	-1	-1	-1	1	1	-1	-1	1	1	-1	-1	1	1	-1	-1	NA	1	-1	-1	-1	-1	-1	-1	-1	-1	-1	1	-1	-1	-1	1	1	1	1	1	-1	-1	-1	1	1	-1	1	1
[truncated: 1,495 more columns]
