# Supplementary material for: Impact of Marker Ascertainment Bias on Genomic Selection Accuracy and Estimates of Genetic Diversity
Source: PLoS One. 2013 Sep 5;8(9):e74612. doi: 10.1371/journal.pone.0074612 (PMC3764096; doi:10.1371/journal.pone.0074612)
Supplement: Data S1 — Molecular marker and phenotype data. (ZIP) [file pone.0074612.s004.zip › GBSmarkers.csv]

GID	TGCAGAAAAAAAACAACTCGCAGGTTCTCAAAGTAGGATCCAGAAGACTCAGGGAGGTGGCCGC	TGCAGAAAAAAAACTGTTAGACACGTGTAAATGTAGAACCAATTGATTGGATGCACAAGGAAGG	TGCAGAAAAAAAAGAGAGGGCTCGCCGCCATGCAAAGACCTCGAAAGATCTCTCACGGTCAGGC	TGCAGAAAAAAAAGAGGGCCCGCCACCACGCAGAGACCACGAAAGATCTCTCACGGGCAGGCAA	TGCAGAAAAAAAAGAGGGCTCACAGCCACGCAGAGACCTCGAAAGATTTCTCACGAGCAGGCGA	TGCAGAAAAAAAAGAGGGCTCGCCGCCAAGAAGAGACCTCGAAAGATCTCTCACGGGCAGGCGA	TGCAGAAAAAAAAGAGGGCTTGCCGCCACACAGAGACCTCGAAAGATCTCTCACGGGCAAGCGA	TGCAGAAAAAAAATCACAGGAGATAATATATTCATCTGCATCCTATTTTGACATACGTCGCTGC	TGCAGAAAAAAAATTCAAAATCAGTTGCAATACAGAAGAAACACCGAGTCCGAGATCGGAAGAG	TGCAGAAAAAAAATTGAGTGTAAGCCGATTTTGCCCCGAGATCGGAAGAGCGGTTCAGCAGGAA	TGCAGAAAAAAAGAGAGGGCTCGCCGCCACGCAGAGACCTCGAAAGATCTCTCACGGGAAGGCA	TGCAGAAAAAAAGAGGGCTCACCGCCACGCAAAGACCTCAAAAGATCTCTCACGGGCAGGCGAT	TGCAGAAAAAAAGAGGGCTCGATGCCACGCAGAGACCTCGAAAGATCTCTCACGGGCAGGCGAT	TGCAGAAAAAAAGAGGGCTCGCCACCACGCAGAGACCTCGAAAGATCTCTCATTGGCAGGCGAT	TGCAGAAAAAAAGGGCTTTCCGCCACGCAGATACCTTGAAAGATCTCTAACAGGCAGGCGATGG	TGCAGAAAAAAATCAGTCCTTTTTTAACTTAGACGGCAGCGAGCGATTGGTTCTGTACTAGTAG	TGCAGAAAAAAATTCAGCGCAAGTTCAGTCCGCAGAATATGTTGTTGCTATAGAGACTGACTCG	TGCAGAAAAAACAAAAGTTTGGCAGCTTTTCATACTTGACATCAAAAAGAATCTCTTTGTTGCT	TGCAGAAAAAACAGAAAGTCAAATCTGAGCACAAAAAATAGAGTCAAAATGAAGCTCCGTATCT	TGCAGAAAAAACAGCCATTAGACGATTCGTAATGTTGAACTAAAAATACTGTACTGAATATGTA	TGCAGAAAAAACAGGTCGTGTCAGGGCCCTTCAACGCCATCCAGAGTCCAGGCGTAGCACCATG	TGCAGAAAAAACAGTAGGCATGTGTTGGAAATATGCCCTAGAGGCAATAATAAAAGCATTATTA	TGCAGAAAAAACATTTTACGGTCCCCTTGAAGGCTTTCTTGAGGGGGTTTCTTGCCCTGACTAC	TGCAGAAAAAACGGCGTCTATTGAGCCATATTTCATGTGCCTCCCCGAGGGAAACAGATCCACC	TGCAGAAAAAACTATATAATTGTAGTCTGTTAAATTTTGCACGCCCCGAGATCGGAAGAGCGGT	TGCAGAAAAAAGAAAGGGCTCGCCCCACGCAGAGACCTCAAAAGATCTCTCACGGGCAGGCGAT	TGCAGAAAAAAGACTCATATATGTTGCTGCTGCAAGGCCGTCGTCCGAGATCGGAAGAGCGGTT	TGCAGAAAAAAGCATGCATGCATGGCGTCATTCGATCGTTCAGCACCAGCTCGTGACGATATCG	TGCAGAAAAAAGGTATGGGATGTGCTGCCCTCAGTTCTCTATCGACAAATACAGCAGTGCGGGT	TGCAGAAAAAATAAATCTAGTTAGTATGAAAAATTCACGGAGAAGGTCTTCAAACATGTAATCC	TGCAGAAAAAATCAACACAGCGCCAAGACCAGAAGATCAAGAGGGCAAGGCAATTCTCCCCG	TGCAGAAAAAATCAATCCTCTCCACTTGAAGGTAGATTTATGCACACATATTTGTTCTTACCTT	TGCAGAAAAAATCAGTTTGCATTTACAACACATGAACACCAAGTCTGACATAGGTAGACCATCT	TGCAGAAAAAATGTACCCTAGTGTTTTTCGCAAACTTAGCACTCAAAGTGATGGTTTTATACAA	TGCAGAAAAAATTCTAGAGGATGCAGTAGGCCGACATCACCGAGATCGGAAGAGCGGGTCAGCA	TGCAGAAAAAATTGATCATCTGTTCGGATTTGACGGTGCAGCCACGGCAGTAGCTCGACACGCT	TGCAGAAAAACAAAATCTGAAATGCATCAACACTGTCACTGAGCATCCGAGATCGGAAGAGCGG	TGCAGAAAAACAAGACACCAAGCTTAGCCGTAGGCCCTAGCTTCGTTGTAAGTTTTGTACACTG	TGCAGAAAAACAAGAGAGCTACAGAGGACAAGTGTTCCCAATCCCCCACAGCCAAACCTCCACG	TGCAGAAAAACACGACGTTTCCGAAAAAGGAGAGCAATTCGCGCTCCATTTACACGTACTCGGT	TGCAGAAAAACAGCAACATGGTAGTTCTGCTAAAAACATTGTCAGTCCGAGATCGGAAGAGCGG	TGCAGAAAAACATATATGTACAACAGGCTGTTCAAATTTCCACGCCCCGAGATCGGAAGAGCGG	TGCAGAAAAACCGATCTACTTAAAAAAACGAAAACTGGGGTTAAAAAAACCGAAACGACTTTTT	TGCAGAAAAACGAAGATGGCGATGACATGGTCATGGCATACCCGAAGCTGGTCGAGCTATGTTC	TGCAGAAAAACGCGACGCTAGAGCTGGTTGTCGGTGAAGAGCCCGTTTAGCTTGGTTCACACGG	TGCAGAAAAACGCGAGGCTGAAGCTTGTTGTCGGTGAAGAGGCCGTTGAGCTTGACCCACACCG	TGCAGAAAAACGCGGCGCTGAAGCTGGTTGTCGGTGAAGAGGCCGTTCAGCTTGGCCCATAGGG	TGCAGAAAAACGCTCAGACTGGCCCAGTTAGAGAAGTTTACGTACTTTCCATCGTATTTTCTTG	TGCAGAAAAACGGCAGTACATACACTTCAGAGCTTCCCGCAATCGCAGTCCG
14	NA	NA	NA	NA	NA	NA	NA	NA	NA	0	NA	NA	NA	NA	NA	NA	NA	NA	1	NA	NA	NA	NA	NA	NA	NA	NA	NA	NA	NA	NA	1	1	NA	1	1	NA	NA	NA	1	NA	1	NA	NA	NA	NA	NA	NA	NA
15	1	NA	1	NA	NA	NA	NA	NA	NA	-1	-1	1	NA	NA	NA	1	-1	1	1	NA	1	-1	NA	1	1	NA	1	1	1	NA	NA	NA	1	NA	1	NA	NA	-1	1	1	NA	1	-1	1	1	NA	NA	NA	NA
17	NA	NA	NA	NA	NA	NA	NA	NA	NA	-1	-1	NA	NA	-1	NA	1	1	1	NA	1	1	1	NA	NA	1	1	1	1	-1	NA	NA	NA	1	1	1	NA	NA	1	1	1	NA	-1	1	0	1	NA	NA	NA	NA
18	1	NA	-1	NA	-1	NA	NA	1	1	1	-1	NA	-1	NA	NA	NA	1	1	NA	-1	1	1	NA	NA	-1	1	1	1	1	NA	NA	NA	1	NA	1	1	NA	1	1	1	NA	0	NA	1	NA	NA	NA	NA	NA
19	1	NA	NA	-1	NA	NA	NA	1	NA	1	-1	NA	NA	1	-1	-1	1	1	-1	-1	1	NA	NA	NA	-1	NA	NA	NA	NA	NA	1	NA	1	NA	1	NA	NA	1	1	1	NA	-1	NA	1	NA	1	NA	NA	NA
30	NA	NA	NA	NA	NA	NA	1	NA	NA	1	NA	NA	NA	NA	NA	NA	1	NA	NA	1	1	NA	NA	NA	NA	NA	NA	1	NA	1	NA	NA	NA	1	1	NA	1	-1	NA	1	NA	1	NA	1	NA	-1	1	NA	NA
31	1	1	1	NA	-1	-1	NA	NA	1	1	NA	NA	NA	NA	NA	NA	NA	NA	NA	1	1	-1	NA	NA	1	NA	NA	0	1	NA	1	1	1	1	1	NA	-1	1	1	0	NA	1	NA	1	1	NA	1	1	NA
32	1	1	NA	1	NA	NA	NA	NA	1	-1	-1	NA	-1	NA	NA	NA	1	1	1	1	1	-1	NA	NA	1	NA	NA	1	NA	NA	NA	NA	-1	1	1	1	-1	1	NA	1	NA	1	NA	1	NA	NA	NA	1	1
33	1	NA	1	1	1	NA	1	NA	NA	1	1	1	NA	NA	NA	NA	-1	1	NA	1	1	NA	-1	1	1	NA	NA	1	1	NA	NA	1	1	1	1	1	-1	1	1	1	NA	1	NA	0	1	-1	NA	1	1
34	1	1	NA	NA	NA	NA	NA	NA	1	1	1	NA	NA	1	NA	-1	1	1	1	1	1	1	NA	1	1	1	-1	1	1	NA	NA	1	1	NA	1	NA	1	1	1	1	-1	1	1	1	1	1	1	1	1
35	NA	1	NA	NA	NA	NA	1	NA	NA	1	NA	NA	NA	NA	NA	1	NA	NA	NA	1	NA	NA	NA	NA	1	NA	NA	1	NA	NA	NA	NA	1	1	1	1	1	1	NA	1	NA	1	NA	-1	1	-1	NA	1	1
36	1	NA	-1	NA	1	1	NA	NA	NA	1	NA	NA	NA	NA	NA	NA	NA	1	1	NA	1	NA	1	NA	NA	NA	-1	NA	NA	NA	1	NA	-1	NA	1	1	-1	-1	NA	1	NA	1	NA	NA	1	NA	1	1	-1
37	NA	-1	NA	NA	NA	NA	NA	NA	1	1	NA	NA	NA	NA	NA	NA	NA	1	NA	1	1	NA	NA	NA	1	NA	NA	NA	NA	NA	NA	1	NA	1	1	NA	NA	1	NA	1	1	1	NA	-1	NA	NA	1	1	1
38	1	1	1	1	1	NA	1	1	NA	1	NA	NA	-1	1	1	1	NA	1	1	NA	1	NA	NA	1	1	NA	1	1	1	1	1	1	-1	1	1	1	-1	1	1	1	1	1	1	0	1	1	-1	1	NA
39	NA	-1	NA	NA	NA	1	NA	NA	NA	1	NA	NA	NA	NA	NA	NA	NA	NA	NA	1	1	NA	NA	NA	1	NA	NA	NA	NA	NA	NA	NA	NA	NA	NA	NA	NA	NA	NA	1	NA	NA	NA	1	NA	NA	NA	NA	NA
40	NA	NA	NA	NA	NA	NA	-1	NA	NA	1	NA	NA	NA	1	NA	NA	NA	NA	NA	1	1	1	NA	NA	1	NA	NA	NA	NA	NA	NA	1	NA	NA	1	1	NA	-1	1	1	1	1	NA	1	NA	NA	NA	NA	NA
41	1	-1	1	-1	NA	1	1	1	1	1	-1	-1	-1	1	-1	-1	-1	NA	1	1	1	1	-1	1	1	1	-1	NA	1	1	NA	1	1	1	1	1	-1	1	1	1	NA	1	NA	-1	-1	1	1	1	1
42	NA	1	NA	1	1	NA	1	NA	1	1	-1	1	1	1	NA	NA	1	NA	1	1	1	1	-1	1	1	1	1	1	NA	1	NA	NA	NA	NA	1	NA	NA	1	1	1	-1	1	1	1	1	1	NA	NA	1
43	NA	-1	1	NA	NA	1	NA	NA	NA	1	NA	1	NA	NA	NA	1	1	NA	1	NA	1	NA	-1	NA	1	NA	NA	1	1	NA	NA	1	1	1	1	1	NA	1	1	1	NA	1	NA	1	NA	-1	1	NA	1
44	NA	-1	NA	1	1	1	1	1	1	1	-1	1	NA	1	NA	NA	1	1	1	1	1	-1	1	1	1	NA	1	NA	1	1	-1	1	1	1	1	1	-1	1	1	1	-1	1	1	1	1	NA	NA	NA	NA
45	1	1	1	NA	NA	NA	NA	NA	1	0	1	1	0	NA	1	1	1	1	1	1	1	1	NA	NA	1	NA	NA	NA	1	NA	NA	1	1	1	1	NA	1	0	1	1	1	1	NA	1	1	1	-1	1	NA
46	1	1	NA	NA	NA	1	NA	NA	1	1	NA	1	NA	1	NA	1	1	NA	1	1	1	NA	1	-1	1	NA	NA	NA	1	1	1	1	1	1	1	1	NA	1	1	1	1	1	1	0	1	NA	-1	1	1
47	1	1	-1	NA	-1	NA	NA	-1	NA	1	1	-1	1	1	NA	-1	-1	1	1	1	1	1	1	NA	1	1	NA	1	1	1	NA	1	1	NA	1	NA	NA	1	1	1	NA	1	1	0	1	1	-1	NA	1
48	NA	1	1	NA	NA	NA	NA	-1	NA	1	NA	NA	NA	NA	NA	NA	1	-1	1	NA	1	NA	NA	NA	1	NA	NA	1	NA	NA	NA	NA	-1	NA	1	NA	NA	0	1	1	NA	1	1	1	NA	NA	NA	NA	NA
49	1	-1	NA	NA	NA	1	NA	1	1	1	NA	NA	1	NA	NA	NA	NA	1	1	1	1	1	-1	1	1	NA	1	NA	NA	1	NA	1	1	1	1	1	-1	1	1	1	NA	1	1	-1	NA	1	1	NA	1
50	NA	NA	NA	NA	NA	NA	1	-1	1	1	1	NA	NA	NA	NA	NA	NA	1	1	NA	1	NA	NA	1	1	1	NA	1	NA	NA	NA	NA	-1	NA	1	NA	NA	1	1	1	1	1	NA	1	NA	1	NA	NA	1
51	NA	-1	NA	NA	NA	NA	NA	NA	1	1	NA	NA	NA	NA	NA	NA	NA	1	1	1	1	NA	NA	NA	1	NA	NA	1	1	NA	NA	1	-1	NA	1	NA	-1	1	1	1	NA	1	NA	-1	NA	-1	1	NA	1
52	NA	-1	NA	NA	1	NA	NA	NA	NA	1	NA	NA	-1	1	NA	NA	1	-1	NA	NA	1	-1	NA	NA	1	NA	NA	NA	NA	NA	1	1	-1	1	1	NA	NA	1	1	1	NA	1	NA	1	NA	NA	1	NA	1
53	NA	NA	NA	NA	NA	NA	NA	NA	NA	NA	NA	NA	NA	NA	NA	NA	NA	NA	1	NA	NA	NA	NA	NA	NA	NA	NA	1	NA	NA	NA	NA	1	NA	NA	NA	NA	NA	1	NA	NA	1	NA	NA	NA	NA	NA	NA	NA
54	1	1	NA	NA	1	NA	1	1	1	1	NA	NA	NA	NA	NA	NA	1	1	1	1	1	-1	-1	1	1	NA	NA	1	NA	1	NA	NA	1	NA	1	NA	NA	1	1	1	-1	1	1	1	1	NA	1	1	1
55	NA	1	NA	NA	-1	1	1	NA	NA	1	NA	NA	NA	1	NA	NA	1	1	1	1	1	1	1	NA	1	NA	-1	NA	1	1	NA	1	1	1	1	NA	NA	1	1	1	NA	1	NA	1	-1	NA	-1	1	NA
56	1	-1	NA	NA	NA	NA	NA	1	1	1	-1	1	1	NA	1	1	NA	1	1	1	1	-1	1	1	1	NA	1	1	1	NA	NA	NA	1	1	1	NA	NA	1	1	1	-1	1	NA	1	1	1	NA	NA	NA
57	NA	1	1	NA	NA	NA	NA	1	NA	1	NA	NA	1	NA	NA	1	1	1	1	NA	1	1	NA	NA	1	NA	NA	1	NA	NA	1	NA	-1	NA	1	1	NA	NA	1	1	NA	1	NA	1	NA	NA	1	1	1
58	1	NA	NA	NA	1	1	NA	NA	1	1	NA	NA	1	1	NA	NA	1	NA	1	NA	1	-1	NA	NA	1	1	NA	NA	NA	NA	1	NA	-1	NA	1	NA	NA	1	NA	1	NA	1	NA	1	NA	NA	1	NA	1
59	1	1	1	1	1	NA	1	1	1	1	-1	1	1	1	NA	1	1	NA	1	1	1	-1	NA	1	1	1	1	1	1	1	NA	NA	-1	NA	1	NA	-1	1	1	1	1	1	NA	-1	-1	NA	1	1	NA
60	1	1	NA	1	NA	1	NA	1	1	1	NA	NA	NA	1	NA	1	1	1	1	1	1	1	-1	1	1	1	-1	1	1	NA	1	1	1	1	1	NA	-1	1	1	1	NA	1	NA	1	1	NA	1	1	1
61	NA	NA	NA	1	1	NA	NA	1	NA	1	-1	NA	NA	1	NA	NA	1	NA	1	1	1	NA	NA	NA	1	NA	NA	1	NA	1	NA	1	NA	1	1	NA	NA	1	1	1	NA	1	1	1	1	1	1	1	1
62	1	-1	1	1	1	NA	1	1	1	1	NA	1	NA	1	NA	1	1	NA	1	1	1	NA	-1	1	1	1	-1	1	1	1	NA	1	1	1	1	NA	-1	1	1	1	NA	1	1	1	1	1	1	1	1
63	1	1	-1	NA	1	1	NA	1	1	1	-1	1	1	1	NA	NA	1	1	1	1	1	1	NA	1	1	NA	-1	NA	1	1	-1	NA	1	NA	1	1	-1	1	1	1	1	1	1	1	1	-1	-1	1	1
64	1	1	1	NA	1	1	1	1	1	1	NA	1	1	1	NA	1	1	NA	1	1	1	-1	NA	1	1	1	1	NA	1	1	NA	1	-1	1	1	1	-1	1	1	1	NA	1	1	1	-1	0	NA	1	1
65	1	NA	1	1	1	NA	NA	1	1	1	-1	1	-1	1	NA	1	1	NA	1	1	0	1	1	1	1	1	1	1	1	1	1	1	1	1	1	NA	-1	1	1	1	1	1	1	1	1	1	-1	1	1
66	1	-1	1	-1	NA	1	NA	1	1	1	NA	-1	NA	1	NA	-1	1	1	1	1	1	1	-1	1	1	1	1	NA	1	1	1	1	1	1	1	1	NA	1	1	1	1	1	1	-1	-1	0	-1	1	1
67	NA	-1	1	1	1	1	1	1	1	1	NA	1	1	1	1	1	1	1	1	1	1	1	-1	1	1	1	-1	NA	1	1	NA	1	-1	1	1	1	-1	1	1	1	1	1	1	1	1	0	1	1	1
68	NA	NA	1	NA	1	NA	1	1	1	NA	-1	1	NA	NA	NA	NA	1	1	1	1	NA	NA	NA	NA	1	NA	-1	NA	NA	NA	NA	NA	NA	NA	1	NA	NA	NA	NA	1	NA	1	NA	-1	1	NA	1	-1	NA
69	NA	NA	1	1	1	1	1	1	1	1	NA	NA	NA	1	NA	1	1	1	1	1	1	-1	1	1	1	1	-1	NA	NA	1	1	1	-1	1	1	NA	NA	1	1	1	1	1	1	1	1	NA	1	NA	1
70	NA	-1	-1	NA	1	1	1	NA	NA	1	-1	1	-1	NA	1	NA	1	1	1	NA	1	NA	NA	1	1	1	-1	NA	1	-1	NA	1	1	NA	1	1	-1	1	1	1	1	1	1	-1	-1	NA	NA	NA	1
71	NA	-1	1	NA	NA	1	NA	NA	1	1	-1	1	1	1	1	1	1	NA	1	1	1	-1	1	1	1	1	1	NA	1	1	NA	1	-1	1	1	NA	NA	1	1	1	1	1	NA	-1	1	-1	NA	NA	1
72	NA	NA	NA	NA	NA	NA	NA	NA	NA	1	NA	NA	NA	NA	NA	NA	NA	NA	NA	NA	1	NA	NA	NA	1	1	NA	NA	NA	1	NA	NA	NA	NA	1	NA	NA	NA	1	1	NA	1	NA	1	NA	NA	NA	1	1
73	1	1	NA	NA	NA	NA	1	1	1	1	NA	NA	1	NA	NA	NA	1	1	1	NA	NA	-1	1	1	1	1	1	NA	1	1	1	1	1	1	1	1	NA	1	1	1	NA	1	1	1	NA	1	NA	NA	NA
74	NA	-1	NA	NA	1	1	1	1	1	1	-1	NA	1	1	1	1	NA	NA	1	1	1	-1	NA	1	1	NA	-1	NA	1	NA	1	NA	1	NA	1	NA	-1	1	1	1	1	1	1	1	-1	1	1	NA	1
75	1	1	-1	1	NA	1	1	1	1	1	-1	NA	-1	1	1	1	1	1	1	1	1	1	-1	-1	1	NA	-1	NA	1	1	1	1	1	1	1	1	-1	1	1	1	NA	1	1	-1	1	-1	1	1	NA
76	NA	1	1	1	NA	NA	1	1	1	1	-1	1	1	1	1	1	1	1	0	1	1	0	NA	1	1	1	1	NA	1	1	-1	1	-1	1	1	1	-1	1	1	1	NA	1	1	-1	1	NA	NA	1	1
77	1	NA	NA	NA	1	1	NA	1	NA	1	-1	1	NA	1	NA	NA	1	1	NA	1	1	1	NA	NA	1	1	NA	NA	1	NA	NA	1	-1	NA	1	NA	NA	1	1	1	NA	1	NA	1	1	NA	-1	NA	1
78	1	-1	-1	1	1	1	1	1	1	1	-1	1	NA	1	NA	1	1	1	1	1	1	NA	-1	-1	1	1	NA	NA	1	1	1	1	1	1	1	1	-1	1	1	1	NA	1	NA	1	1	-1	-1	1	1
79	1	1	-1	1	1	NA	1	1	1	1	-1	NA	-1	1	NA	1	1	1	1	1	1	1	1	-1	1	NA	1	1	1	1	1	1	1	NA	1	NA	NA	1	1	1	1	1	NA	1	1	1	-1	NA	1
80	1	1	NA	1	1	NA	NA	-1	1	1	1	NA	-1	1	NA	1	NA	NA	-1	-1	1	1	NA	1	1	1	1	1	1	1	NA	1	1	NA	1	1	-1	-1	1	1	1	1	1	1	1	NA	-1	1	NA
82	NA	1	-1	NA	NA	NA	NA	NA	1	NA	NA	NA	NA	NA	1	NA	NA	NA	NA	1	1	-1	NA	NA	NA	-1	NA	1	NA	NA	NA	1	-1	NA	1	1	NA	NA	1	1	NA	1	NA	0	NA	NA	0	1	1
83	1	NA	NA	NA	NA	NA	NA	NA	NA	1	1	1	NA	1	NA	NA	1	-1	1	NA	1	NA	-1	1	1	NA	NA	NA	NA	NA	NA	1	0	NA	1	NA	NA	-1	1	1	-1	1	1	1	NA	NA	NA	NA	1
84	1	1	1	NA	-1	NA	NA	NA	1	1	1	NA	-1	1	NA	NA	1	1	1	NA	1	1	1	-1	1	NA	1	1	1	NA	-1	1	1	1	1	NA	-1	1	1	1	1	1	1	1	1	NA	-1	1	1
85	1	NA	NA	NA	NA	NA	NA	NA	NA	1	NA	1	NA	NA	NA	NA	1	-1	1	NA	1	NA	NA	NA	NA	1	NA	1	NA	NA	NA	NA	-1	NA	1	NA	NA	-1	1	1	-1	1	NA	1	1	1	1	1	1
86	1	-1	1	1	1	1	1	1	1	1	NA	1	1	1	1	1	1	1	1	1	1	1	-1	1	1	NA	-1	1	1	1	NA	1	1	NA	1	1	-1	1	1	1	1	1	1	0	1	NA	1	1	1
87	1	-1	1	1	1	1	1	1	1	1	-1	1	1	1	1	1	1	NA	1	NA	1	-1	-1	1	1	1	-1	NA	1	NA	NA	1	1	1	1	NA	-1	1	1	1	NA	1	1	0	1	-1	1	1	1
88	NA	NA	NA	NA	NA	1	NA	NA	NA	NA	NA	NA	NA	NA	NA	NA	NA	NA	NA	NA	NA	NA	NA	1	NA	1	NA	NA	NA	NA	NA	NA	NA	NA	NA	NA	NA	NA	NA	1	1	1	NA	1	NA	NA	NA	NA	NA
89	1	NA	NA	NA	1	1	NA	NA	1	1	NA	1	NA	1	NA	1	1	NA	1	1	1	NA	-1	-1	NA	NA	NA	NA	NA	NA	NA	1	1	1	1	1	NA	1	1	1	1	1	1	1	NA	NA	NA	1	NA
90	1	1	NA	1	1	1	1	1	1	1	-1	NA	NA	1	1	NA	1	1	1	1	1	1	NA	1	1	1	-1	NA	1	1	NA	1	1	1	1	NA	NA	1	1	1	NA	1	1	1	1	0	1	1	1
91	1	-1	1	1	1	1	1	1	1	1	-1	NA	1	1	1	1	1	1	1	1	1	NA	1	-1	1	1	-1	NA	1	-1	NA	1	1	1	1	1	NA	1	1	1	NA	1	NA	-1	1	1	-1	1	1
92	NA	-1	NA	NA	NA	1	NA	1	1	1	-1	NA	1	NA	1	1	1	NA	1	1	1	1	-1	1	1	1	1	NA	1	1	NA	1	1	1	1	NA	-1	1	1	1	NA	1	1	-1	-1	1	1	1	NA
93	1	1	1	NA	1	1	NA	0	1	1	-1	NA	1	1	NA	1	1	NA	1	NA	1	-1	-1	1	1	1	1	NA	1	1	NA	1	-1	1	1	1	-1	1	1	1	1	1	1	1	1	-1	1	1	1
94	NA	NA	NA	NA	NA	-1	NA	NA	1	1	NA	NA	NA	NA	NA	NA	1	1	NA	1	1	NA	NA	1	-1	NA	1	-1	NA	NA	NA	-1	-1	NA	1	NA	NA	1	NA	1	NA	1	NA	1	NA	NA	NA	1	1
95	NA	NA	NA	NA	NA	NA	NA	-1	1	1	-1	NA	-1	1	NA	NA	1	1	1	NA	1	1	1	-1	1	NA	NA	1	NA	-1	NA	1	-1	1	1	1	NA	1	1	1	1	1	NA	1	1	NA	-1	NA	1
96	1	0	NA	NA	NA	1	NA	1	1	1	NA	1	NA	1	NA	NA	1	1	1	1	1	NA	NA	NA	1	NA	NA	NA	1	NA	1	NA	1	NA	1	NA	NA	1	1	1	NA	1	NA	1	-1	-1	1	NA	NA
97	NA	1	-1	1	-1	1	NA	1	1	1	-1	-1	-1	1	1	NA	1	1	1	1	1	1	1	-1	1	NA	-1	NA	1	NA	NA	1	1	1	1	1	-1	1	1	1	1	1	1	-1	-1	-1	1	1	1
98	1	1	NA	-1	0	1	1	NA	1	1	-1	1	NA	1	-1	NA	1	1	1	1	1	1	NA	0	1	-1	1	1	1	-1	1	1	0	1	1	1	0	1	1	1	NA	1	1	1	1	NA	-1	1	1
99	NA	NA	NA	NA	1	1	NA	NA	1	1	NA	NA	NA	1	NA	1	1	NA	1	NA	1	NA	NA	1	1	NA	NA	NA	NA	NA	NA	1	1	1	1	1	NA	1	1	1	1	1	NA	-1	NA	NA	1	1	1
100	1	1	1	NA	NA	NA	NA	1	1	1	-1	1	NA	NA	NA	NA	1	NA	1	1	1	1	-1	1	1	1	1	1	1	1	NA	1	-1	1	1	1	1	-1	1	1	NA	1	NA	-1	-1	NA	-1	1	1
101	1	1	1	-1	-1	1	1	1	1	1	-1	NA	1	1	-1	NA	1	1	1	1	1	1	NA	NA	1	NA	-1	NA	1	1	1	1	1	1	1	1	-1	1	1	1	NA	1	1	-1	-1	1	1	1	1
102	NA	NA	NA	NA	NA	NA	NA	NA	NA	1	NA	NA	1	1	NA	NA	NA	1	1	NA	1	1	NA	NA	NA	NA	NA	1	NA	NA	1	NA	-1	NA	1	NA	NA	-1	NA	1	NA	1	NA	0	1	NA	NA	0	NA
103	NA	NA	NA	1	NA	NA	NA	NA	NA	NA	NA	NA	NA	NA	NA	NA	NA	1	NA	NA	1	1	NA	1	1	NA	NA	NA	NA	NA	NA	NA	1	1	NA	NA	1	1	1	-1	NA	1	NA	-1	NA	NA	NA	NA	NA
104	1	1	1	NA	1	-1	1	-1	NA	1	1	NA	-1	1	1	1	-1	1	1	NA	1	1	NA	1	1	1	1	-1	1	1	NA	1	-1	1	1	NA	1	1	1	1	NA	1	1	1	1	NA	NA	1	1
105	1	1	1	1	1	1	NA	1	1	1	-1	-1	1	1	1	NA	NA	1	1	1	1	1	1	-1	1	NA	1	NA	1	NA	1	1	1	NA	1	1	-1	1	1	1	1	1	1	1	1	NA	1	1	1
106	NA	1	NA	NA	1	1	1	-1	1	1	1	0	NA	NA	1	NA	1	1	1	1	1	NA	1	-1	1	-1	NA	NA	1	1	NA	1	-1	1	1	NA	NA	1	1	1	NA	1	1	1	1	NA	-1	NA	1
107	NA	NA	NA	NA	NA	NA	NA	NA	NA	1	NA	1	NA	NA	NA	NA	-1	1	-1	NA	1	NA	NA	NA	1	NA	NA	NA	NA	NA	NA	1	1	NA	1	1	NA	0	1	1	NA	1	NA	-1	NA	NA	1	NA	-1
108	NA	1	NA	-1	-1	NA	1	-1	NA	1	NA	1	NA	1	-1	1	-1	1	1	1	1	1	NA	1	1	-1	NA	1	NA	1	1	1	1	1	1	1	1	1	NA	1	NA	1	NA	-1	1	1	-1	NA	1
109	1	-1	NA	NA	NA	1	NA	NA	1	1	NA	1	NA	1	1	1	1	1	1	1	1	NA	NA	1	-1	1	1	NA	-1	1	NA	1	0	1	1	1	NA	1	1	1	NA	1	NA	-1	1	1	-1	1	1
110	NA	-1	NA	NA	NA	NA	1	-1	NA	1	NA	NA	-1	1	NA	NA	NA	NA	NA	NA	NA	NA	NA	NA	1	1	NA	1	NA	NA	NA	1	-1	NA	1	NA	NA	-1	NA	1	NA	NA	NA	1	NA	NA	NA	1	NA
111	1	1	NA	-1	NA	NA	NA	-1	1	1	NA	NA	NA	1	-1	1	1	NA	1	NA	1	1	1	1	1	-1	1	1	-1	-1	NA	1	-1	1	1	1	-1	-1	1	1	1	1	1	1	NA	1	-1	NA	1
112	1	1	NA	1	1	NA	NA	NA	NA	1	NA	1	NA	1	NA	1	1	1	1	1	1	-1	1	-1	1	NA	1	1	1	-1	NA	1	1	1	1	1	-1	1	1	-1	NA	1	NA	1	1	1	NA	1	-1
113	NA	-1	NA	1	NA	NA	NA	-1	1	1	NA	1	NA	NA	NA	NA	1	1	1	1	1	1	1	1	1	NA	1	NA	1	1	1	1	-1	NA	1	1	-1	-1	1	1	1	1	1	-1	-1	NA	1	1	1
114	NA	-1	NA	NA	1	NA	1	-1	1	1	1	1	NA	1	1	1	NA	1	1	1	1	1	-1	1	1	1	-1	NA	1	1	NA	1	-1	1	1	1	-1	1	1	1	1	1	1	-1	-1	-1	1	1	1
115	1	1	1	1	1	1	1	-1	1	1	NA	1	1	1	1	1	0	NA	1	1	1	1	-1	1	1	NA	-1	NA	1	1	1	1	1	1	1	1	1	1	1	1	1	1	1	-1	-1	0	-1	-1	1
116	1	1	-1	-1	-1	1	NA	1	1	1	NA	-1	-1	1	-1	-1	1	1	1	1	1	1	-1	1	1	1	-1	NA	1	-1	1	NA	1	NA	1	1	-1	1	1	1	NA	1	1	1	-1	1	1	1	1
117	NA	NA	NA	NA	NA	NA	1	NA	1	1	-1	NA	NA	NA	1	NA	NA	1	NA	NA	1	NA	NA	1	NA	NA	NA	1	1	-1	NA	NA	1	1	1	1	NA	1	NA	0	NA	1	NA	1	1	NA	-1	NA	NA
118	1	1	1	1	1	NA	1	-1	NA	1	NA	NA	NA	NA	NA	1	NA	NA	1	NA	1	-1	-1	1	1	1	-1	1	1	1	NA	1	1	NA	1	NA	1	1	1	1	1	1	1	-1	NA	-1	NA	1	NA
119	1	NA	-1	NA	-1	NA	NA	NA	NA	-1	NA	NA	NA	NA	NA	-1	NA	1	NA	1	1	NA	NA	NA	1	NA	-1	1	NA	-1	NA	1	1	NA	1	NA	NA	NA	1	1	NA	1	1	1	1	NA	NA	NA	NA
120	NA	NA	NA	NA	-1	NA	NA	-1	NA	1	NA	NA	NA	NA	NA	NA	1	1	NA	1	1	1	NA	1	NA	NA	1	NA	NA	-1	NA	NA	1	NA	1	1	NA	-1	NA	1	NA	1	NA	1	1	1	-1	NA	NA
121	1	1	NA	1	NA	1	1	1	1	1	NA	NA	-1	NA	NA	1	1	1	1	1	1	NA	NA	NA	1	NA	NA	NA	NA	-1	-1	1	1	1	1	1	NA	1	1	1	NA	0	NA	1	NA	NA	-1	NA	NA
122	1	NA	NA	NA	NA	NA	1	-1	NA	1	NA	NA	NA	NA	NA	NA	NA	NA	1	NA	NA	NA	NA	1	1	NA	1	1	NA	NA	NA	NA	0	1	1	NA	-1	1	NA	1	NA	1	NA	1	NA	NA	NA	1	NA
123	1	1	NA	-1	NA	NA	NA	1	1	1	-1	NA	NA	NA	NA	NA	0	NA	1	1	1	NA	NA	NA	0	NA	NA	NA	NA	NA	NA	1	1	NA	1	1	-1	1	1	1	NA	1	-1	1	1	1	NA	1	-1
124	NA	-1	NA	NA	NA	NA	1	-1	1	1	1	1	NA	NA	NA	NA	NA	-1	1	1	1	NA	NA	1	1	NA	-1	1	NA	1	NA	1	-1	1	1	NA	1	1	1	1	NA	1	NA	-1	1	NA	1	NA	NA
125	NA	NA	NA	NA	NA	NA	NA	NA	NA	NA	NA	1	NA	NA	1	NA	NA	1	NA	1	NA	NA	NA	NA	1	NA	1	1	1	NA	NA	NA	1	NA	1	NA	NA	NA	1	1	NA	1	NA	1	NA	NA	-1	NA	1
126	1	1	-1	1	1	NA	NA	1	NA	1	-1	NA	NA	1	NA	1	-1	NA	1	1	1	NA	NA	1	1	1	-1	1	1	1	NA	1	1	1	1	1	-1	1	1	-1	NA	1	-1	-1	1	1	NA	-1	-1
127	NA	NA	1	NA	NA	NA	1	NA	NA	1	NA	NA	NA	NA	NA	NA	NA	NA	1	NA	1	NA	1	-1	1	NA	NA	1	1	NA	NA	1	-1	1	1	1	NA	0	1	1	-1	1	NA	1	NA	NA	-1	1	1
128	NA	1	-1	-1	NA	1	1	1	1	1	-1	NA	NA	1	1	1	1	NA	1	1	1	-1	-1	1	0	1	1	1	1	NA	1	1	1	1	1	1	-1	1	1	0	-1	1	1	1	1	-1	-1	1	NA
129	1	1	1	1	1	1	1	1	1	1	1	1	NA	1	1	1	1	1	1	NA	1	1	1	1	1	1	1	1	1	1	NA	1	1	1	1	NA	1	1	1	1	NA	1	1	-1	1	NA	1	1	NA
130	1	1	NA	NA	1	1	1	NA	1	1	1	NA	-1	1	1	NA	1	1	1	1	1	1	1	1	1	-1	NA	NA	1	NA	NA	1	1	1	1	1	NA	-1	1	1	1	1	1	1	1	1	-1	1	1
131	1	NA	NA	NA	1	NA	NA	NA	NA	1	NA	-1	NA	NA	NA	-1	NA	NA	1	NA	1	NA	1	1	1	1	NA	1	NA	NA	NA	NA	1	NA	1	NA	NA	1	1	1	NA	1	NA	1	NA	NA	1	1	NA
132	1	NA	NA	-1	NA	NA	NA	NA	1	1	-1	NA	NA	1	NA	NA	1	1	1	1	1	NA	1	-1	1	1	NA	1	-1	NA	NA	NA	-1	1	1	1	-1	1	1	1	NA	1	NA	1	NA	1	1	NA	NA
133	1	NA	NA	NA	NA	NA	NA	NA	1	1	NA	NA	-1	NA	NA	1	1	NA	1	NA	1	NA	NA	NA	NA	NA	NA	NA	1	NA	NA	NA	-1	NA	1	NA	NA	-1	1	1	NA	NA	NA	1	1	NA	NA	NA	NA
134	1	1	NA	NA	1	NA	1	-1	NA	1	1	1	1	1	1	1	-1	1	1	1	1	1	NA	1	1	NA	1	1	1	1	NA	1	1	1	1	NA	-1	1	1	1	1	1	1	1	1	1	-1	1	1
135	1	NA	NA	NA	NA	NA	NA	NA	NA	1	-1	NA	NA	NA	NA	NA	NA	NA	1	1	1	NA	-1	1	1	NA	1	NA	1	NA	NA	1	-1	1	1	NA	-1	1	NA	1	NA	NA	NA	NA	NA	NA	-1	NA	NA
136	1	1	-1	NA	1	1	NA	1	1	1	NA	1	-1	1	1	1	1	1	1	1	1	1	1	1	1	-1	1	NA	1	NA	NA	1	1	1	1	1	NA	1	1	1	1	1	1	1	NA	1	-1	1	1
137	NA	NA	NA	NA	NA	NA	NA	NA	NA	1	1	NA	1	1	NA	NA	-1	NA	1	1	1	-1	-1	1	1	1	-1	1	NA	NA	NA	1	1	NA	1	NA	NA	1	1	1	NA	1	NA	1	1	1	-1	1	1
138	1	1	1	1	NA	NA	NA	0	NA	1	-1	1	-1	1	1	NA	-1	1	1	1	1	-1	NA	1	1	NA	1	1	1	1	NA	1	0	1	1	NA	-1	0	1	1	NA	1	1	1	1	NA	NA	1	NA
139	NA	1	-1	NA	NA	NA	NA	NA	NA	0	NA	NA	-1	1	NA	NA	-1	1	1	1	1	1	NA	1	1	NA	-1	1	1	NA	NA	NA	1	1	1	1	-1	1	1	1	NA	1	NA	0	NA	0	-1	NA	1
140	1	1	NA	1	1	NA	1	1	NA	1	-1	NA	1	1	NA	NA	1	1	NA	1	1	NA	NA	NA	1	NA	-1	1	NA	NA	NA	NA	1	1	1	1	1	1	1	1	1	1	-1	-1	NA	NA	1	1	1
141	1	1	NA	NA	1	NA	1	1	1	1	-1	1	-1	1	1	1	1	NA	1	NA	1	1	NA	-1	1	-1	1	1	0	-1	1	1	-1	1	1	1	-1	0	1	1	NA	1	1	1	1	1	-1	NA	1
142	1	NA	NA	-1	NA	NA	1	NA	1	1	NA	-1	-1	NA	-1	NA	1	1	1	NA	1	1	1	-1	1	NA	NA	NA	1	-1	NA	1	-1	1	1	1	NA	-1	1	1	NA	1	1	1	1	1	-1	1	1
143	NA	NA	NA	NA	NA	NA	NA	NA	NA	1	NA	NA	NA	NA	1	1	-1	NA	1	NA	1	NA	NA	NA	1	NA	NA	1	NA	1	1	NA	1	NA	1	NA	1	1	NA	1	NA	1	NA	-1	NA	NA	1	-1	1
144	NA	-1	1	1	1	NA	NA	-1	1	1	1	1	NA	1	1	NA	1	1	1	1	1	1	NA	1	1	1	1	1	1	1	NA	1	1	1	1	NA	-1	-1	1	1	1	1	1	1	-1	1	1	1	1
145	1	1	-1	NA	1	NA	1	0	1	1	-1	NA	1	NA	1	NA	1	1	1	1	1	1	NA	-1	0	NA	1	1	1	NA	NA	1	1	NA	1	NA	NA	1	1	1	1	1	NA	1	1	1	NA	NA	1
146	1	1	NA	1	1	NA	1	1	NA	1	NA	NA	NA	1	NA	NA	-1	NA	1	1	1	1	NA	1	1	NA	-1	1	1	1	NA	NA	1	1	1	1	1	1	1	1	1	1	-1	1	1	-1	-1	1	-1
147	1	1	1	NA	1	NA	1	-1	NA	1	1	1	1	1	NA	1	-1	-1	1	1	1	-1	-1	1	1	1	1	1	1	1	NA	1	1	1	1	NA	-1	1	1	1	1	1	1	1	1	-1	1	1	1
148	NA	1	NA	1	NA	NA	NA	NA	1	1	NA	NA	1	NA	NA	NA	NA	NA	NA	NA	1	NA	-1	NA	1	NA	NA	NA	1	NA	NA	1	-1	NA	1	NA	-1	1	1	1	NA	1	NA	-1	NA	NA	1	0	NA
149	1	1	NA	NA	NA	NA	NA	NA	NA	1	-1	NA	1	NA	1	1	-1	-1	NA	NA	1	NA	-1	1	1	NA	NA	1	1	NA	NA	1	1	1	1	NA	-1	1	1	1	-1	1	NA	1	1	NA	NA	1	1
150	NA	1	NA	NA	NA	NA	NA	NA	1	1	NA	NA	NA	NA	NA	1	NA	-1	NA	NA	1	NA	NA	NA	1	NA	NA	1	NA	NA	NA	NA	1	NA	1	NA	NA	1	1	1	NA	1	1	1	NA	NA	NA	NA	1
151	1	1	NA	NA	1	NA	NA	-1	1	1	NA	1	NA	NA	NA	1	NA	1	1	NA	1	NA	NA	-1	1	NA	NA	1	NA	-1	NA	NA	0	1	1	1	NA	0	1	1	1	1	NA	1	NA	NA	-1	1	NA
152	NA	1	NA	NA	NA	NA	1	NA	NA	1	NA	NA	NA	NA	NA	NA	NA	NA	1	NA	NA	NA	NA	NA	1	NA	NA	1	0	NA	NA	NA	1	1	1	1	-1	1	1	1	NA	1	NA	1	NA	1	1	NA	-1
153	NA	NA	NA	NA	1	NA	NA	-1	NA	NA	NA	NA	NA	NA	NA	1	NA	NA	1	NA	1	NA	NA	1	1	NA	NA	NA	NA	NA	NA	NA	1	NA	1	NA	-1	1	1	1	NA	1	NA	1	NA	NA	NA	NA	NA
154	1	-1	NA	NA	NA	NA	1	NA	NA	NA	NA	NA	NA	NA	NA	NA	NA	-1	NA	NA	1	-1	-1	NA	1	1	-1	NA	NA	NA	NA	1	1	NA	1	NA	1	1	NA	1	NA	1	NA	-1	NA	NA	-1	NA	NA
155	NA	1	NA	NA	NA	1	NA	1	1	1	NA	-1	NA	1	NA	NA	NA	1	1	1	1	NA	NA	1	NA	1	-1	NA	NA	NA	NA	NA	1	1	1	1	-1	1	1	1	NA	1	NA	1	-1	1	1	NA	1
156	1	1	-1	NA	1	NA	1	1	1	1	-1	1	-1	NA	NA	1	1	NA	1	NA	1	NA	NA	1	1	NA	1	1	1	NA	NA	1	-1	1	1	1	-1	-1	1	1	1	1	-1	1	1	1	1	1	NA
157	1	1	-1	NA	1	NA	NA	1	1	1	-1	1	NA	NA	1	1	1	1	1	NA	1	1	1	-1	1	NA	1	1	1	1	1	1	1	1	1	NA	NA	1	1	1	1	1	1	1	1	1	-1	1	1
158	1	1	-1	NA	NA	NA	1	0	NA	1	-1	NA	NA	1	1	1	-1	1	1	NA	1	1	NA	1	0	NA	-1	1	1	1	-1	1	1	1	0	1	1	0	1	1	NA	1	1	-1	1	-1	-1	NA	1
159	1	1	NA	NA	NA	NA	NA	NA	1	1	NA	NA	NA	NA	NA	NA	1	NA	NA	NA	1	NA	NA	NA	1	NA	1	1	NA	NA	NA	1	1	1	1	1	1	-1	NA	1	-1	1	NA	-1	NA	1	NA	1	1
160	1	-1	NA	1	1	NA	NA	-1	1	1	1	1	1	1	NA	1	NA	1	1	1	1	1	-1	1	1	1	NA	1	1	1	NA	NA	1	NA	1	1	0	1	1	1	NA	1	NA	-1	-1	NA	1	NA	NA
161	NA	NA	NA	NA	1	NA	NA	NA	NA	1	1	NA	NA	1	NA	NA	1	NA	NA	1	1	NA	NA	NA	1	NA	-1	1	1	NA	NA	NA	-1	NA	1	NA	NA	NA	1	1	NA	1	NA	1	NA	NA	1	NA	NA
162	1	1	-1	1	NA	NA	NA	1	1	1	NA	1	NA	1	1	1	1	NA	1	NA	1	NA	NA	NA	1	-1	1	1	1	1	NA	-1	1	NA	1	1	1	1	1	1	1	1	1	-1	1	-1	-1	-1	-1
163	NA	NA	NA	NA	NA	NA	NA	NA	NA	1	1	1	-1	NA	NA	NA	1	1	NA	NA	1	NA	1	NA	1	NA	NA	NA	NA	1	NA	1	1	NA	NA	NA	-1	-1	1	1	NA	1	1	1	NA	NA	NA	NA	NA
164	NA	1	NA	-1	-1	NA	1	-1	1	1	NA	NA	NA	NA	NA	NA	1	1	NA	1	1	1	NA	-1	1	-1	1	1	1	NA	-1	1	-1	1	1	NA	-1	1	1	1	NA	1	NA	1	NA	1	NA	1	NA
165	NA	NA	NA	1	NA	NA	NA	NA	1	1	NA	NA	NA	1	NA	NA	NA	-1	1	NA	1	1	NA	NA	1	NA	NA	1	1	NA	NA	NA	0	NA	1	NA	NA	0	1	1	NA	1	1	1	1	NA	1	NA	NA
166	NA	1	NA	NA	NA	NA	NA	1	1	1	-1	1	NA	NA	1	1	1	1	1	NA	1	1	NA	NA	1	NA	NA	1	NA	-1	NA	1	-1	1	1	1	NA	-1	1	1	NA	1	1	1	1	NA	-1	NA	1
167	1	NA	NA	NA	NA	NA	NA	1	NA	1	-1	1	1	1	1	NA	-1	NA	1	NA	1	1	NA	NA	1	NA	NA	1	NA	NA	1	1	1	NA	1	1	1	1	1	-1	NA	1	NA	-1	NA	NA	NA	NA	NA
168	NA	-1	1	1	NA	NA	NA	-1	NA	1	NA	NA	NA	NA	NA	NA	-1	-1	NA	NA	1	NA	-1	1	NA	1	NA	1	NA	NA	NA	NA	1	1	1	1	1	1	NA	1	NA	1	1	-1	NA	NA	1	NA	NA
169	NA	NA	NA	NA	1	NA	NA	-1	1	1	1	1	NA	NA	NA	NA	1	1	NA	NA	1	1	-1	1	NA	NA	NA	NA	NA	NA	NA	1	1	NA	1	1	1	1	1	1	NA	1	1	-1	NA	NA	NA	1	NA
170	NA	NA	NA	NA	NA	NA	NA	-1	NA	1	NA	NA	NA	1	NA	NA	-1	-1	1	NA	1	NA	-1	1	1	1	NA	NA	NA	NA	NA	1	1	1	1	NA	1	1	1	1	NA	1	1	-1	1	NA	NA	NA	NA
171	1	1	NA	1	1	NA	1	NA	NA	1	NA	1	1	NA	1	NA	NA	NA	1	NA	1	NA	NA	1	1	1	1	1	1	1	1	1	1	1	1	1	1	1	1	1	1	1	NA	-1	1	1	-1	NA	1
172	1	1	1	NA	NA	NA	1	1	1	1	NA	NA	NA	1	-1	NA	1	1	1	1	1	1	1	1	1	NA	1	1	1	1	1	1	1	1	1	1	NA	1	1	1	NA	1	NA	1	NA	1	-1	1	1
173	1	-1	NA	NA	NA	NA	NA	-1	1	1	1	NA	-1	1	NA	NA	NA	1	1	1	1	NA	NA	1	1	NA	-1	1	1	NA	1	1	-1	1	1	1	NA	1	1	1	NA	1	1	1	1	1	-1	NA	1
174	-1	-1	NA	1	1	1	NA	-1	1	0	1	1	NA	1	1	NA	0	1	1	1	1	NA	-1	1	1	1	0	1	0	NA	NA	1	0	1	1	NA	1	1	1	1	-1	1	1	1	1	1	-1	1	1
175	1	1	1	-1	NA	NA	1	1	1	1	NA	NA	-1	1	-1	-1	1	NA	NA	1	1	1	1	1	1	-1	1	1	1	NA	-1	1	-1	1	1	1	-1	0	1	1	1	1	1	1	1	1	-1	1	1
176	NA	-1	NA	NA	1	NA	NA	-1	NA	1	NA	NA	NA	1	1	NA	NA	1	1	NA	1	NA	NA	1	1	NA	1	1	-1	NA	1	1	-1	NA	1	NA	-1	-1	1	1	NA	1	1	1	1	NA	-1	NA	1
177	NA	1	NA	1	NA	1	1	1	1	0	-1	1	NA	1	NA	1	1	1	1	1	1	1	1	1	1	-1	NA	NA	1	-1	NA	NA	1	1	1	1	NA	1	1	1	1	1	NA	1	1	1	-1	1	1
178	NA	NA	NA	NA	-1	NA	NA	NA	NA	1	NA	-1	NA	NA	NA	NA	NA	NA	1	1	1	NA	NA	NA	1	NA	NA	NA	NA	NA	NA	NA	1	1	NA	NA	NA	1	NA	1	NA	1	NA	1	NA	NA	-1	NA	1
179	NA	NA	NA	NA	NA	NA	NA	NA	NA	NA	NA	NA	NA	NA	NA	NA	NA	-1	NA	NA	NA	NA	NA	NA	NA	NA	NA	NA	NA	NA	NA	NA	NA	NA	NA	NA	NA	NA	NA	NA	NA	NA	NA	1	NA	NA	NA	NA	NA
180	NA	NA	NA	NA	NA	NA	NA	NA	NA	NA	NA	NA	NA	NA	NA	NA	NA	NA	NA	NA	1	NA	NA	NA	NA	NA	NA	NA	-1	NA	NA	NA	NA	1	1	NA	NA	1	1	1	NA	1	NA	NA	NA	NA	NA	NA	NA
181	NA	NA	NA	NA	NA	NA	NA	NA	NA	-1	NA	NA	NA	1	NA	NA	NA	-1	1	NA	1	NA	NA	1	NA	1	NA	1	NA	1	NA	NA	NA	NA	NA	NA	NA	1	1	NA	NA	1	NA	1	NA	NA	NA	NA	NA
182	NA	NA	NA	NA	NA	NA	1	NA	NA	NA	NA	NA	NA	NA	1	NA	NA	NA	NA	NA	NA	NA	NA	1	1	NA	NA	NA	NA	NA	NA	NA	1	1	1	NA	NA	1	-1	NA	NA	1	NA	1	1	NA	NA	NA	NA
183	NA	NA	NA	NA	NA	NA	NA	NA	1	1	NA	-1	NA	NA	NA	NA	NA	1	NA	NA	1	NA	NA	NA	NA	NA	NA	NA	NA	-1	NA	1	NA	1	1	NA	NA	1	1	1	1	1	NA	-1	NA	NA	NA	NA	1
184	NA	NA	1	NA	NA	NA	NA	1	NA	1	NA	NA	NA	NA	NA	NA	1	1	1	NA	1	NA	NA	-1	1	NA	NA	NA	NA	NA	NA	NA	NA	1	1	NA	NA	NA	NA	1	NA	1	NA	-1	-1	NA	NA	1	NA
185	NA	NA	NA	NA	1	NA	NA	NA	NA	1	NA	NA	NA	1	1	NA	1	NA	1	NA	1	NA	NA	1	1	1	1	1	NA	NA	1	NA	-1	1	1	NA	NA	-1	1	1	NA	1	NA	1	NA	1	-1	NA	NA
186	NA	-1	NA	NA	NA	NA	NA	NA	1	1	NA	NA	NA	NA	1	NA	1	1	1	NA	NA	NA	NA	1	1	1	NA	1	1	NA	NA	1	1	NA	1	1	NA	1	1	1	NA	1	NA	1	1	-1	NA	NA	NA
187	NA	NA	1	NA	1	NA	NA	NA	NA	1	NA	NA	1	1	NA	NA	NA	NA	1	NA	1	NA	NA	1	1	NA	NA	NA	1	1	NA	1	1	1	1	NA	-1	1	1	0	NA	1	-1	-1	1	-1	NA	NA	1
188	NA	NA	NA	NA	NA	NA	1	-1	NA	1	NA	NA	NA	NA	NA	NA	NA	NA	1	NA	1	NA	NA	1	1	NA	NA	NA	NA	NA	NA	NA	NA	1	1	NA	-1	NA	NA	1	NA	1	NA	-1	NA	-1	NA	1	1
189	1	NA	NA	NA	1	NA	NA	NA	NA	-1	NA	NA	NA	1	NA	NA	-1	1	NA	NA	1	NA	NA	NA	1	NA	NA	NA	NA	1	NA	NA	-1	NA	1	NA	1	1	NA	1	NA	1	-1	1	NA	1	NA	NA	NA
190	NA	NA	NA	NA	NA	NA	1	NA	1	NA	NA	1	NA	NA	NA	NA	NA	1	NA	NA	1	NA	NA	NA	1	NA	NA	NA	NA	NA	NA	NA	NA	NA	1	NA	NA	1	1	1	NA	1	NA	1	NA	NA	NA	NA	NA
191	1	-1	NA	NA	NA	NA	NA	-1	NA	-1	NA	1	-1	NA	NA	NA	NA	-1	1	NA	1	-1	NA	1	1	NA	1	1	-1	1	NA	1	-1	1	1	NA	NA	1	1	1	1	1	NA	1	1	1	-1	1	1
192	NA	1	NA	NA	NA	NA	NA	NA	NA	1	NA	1	NA	NA	NA	NA	NA	-1	NA	NA	1	NA	NA	NA	NA	NA	-1	1	NA	NA	NA	NA	-1	NA	NA	NA	NA	1	1	1	NA	1	-1	1	NA	NA	NA	1	NA
193	NA	-1	NA	1	NA	NA	NA	NA	NA	1	NA	NA	NA	1	NA	NA	NA	NA	1	NA	1	NA	-1	1	1	NA	NA	NA	-1	NA	NA	NA	NA	NA	1	NA	NA	1	NA	1	NA	1	1	NA	1	NA	NA	1	1
194	NA	NA	NA	NA	NA	NA	NA	NA	NA	NA	NA	NA	NA	NA	NA	NA	1	NA	NA	NA	1	NA	NA	NA	NA	NA	NA	NA	NA	-1	NA	NA	NA	NA	NA	NA	NA	NA	1	NA	NA	1	NA	NA	1	NA	NA	NA	NA
195	NA	NA	NA	NA	NA	NA	NA	NA	NA	NA	NA	NA	NA	NA	NA	NA	NA	NA	NA	NA	NA	NA	NA	NA	NA	NA	NA	NA	NA	NA	NA	NA	NA	NA	NA	NA	NA	NA	1	NA	NA	NA	NA	NA	1	NA	NA	NA	-1
196	NA	1	NA	NA	NA	NA	NA	-1	1	1	NA	1	NA	NA	NA	1	1	1	NA	1	1	NA	NA	1	1	NA	NA	NA	1	NA	NA	NA	NA	1	1	1	1	1	1	1	NA	1	NA	-1	1	NA	-1	1	1
197	NA	NA	NA	NA	NA	NA	NA	NA	NA	1	NA	NA	NA	1	NA	NA	NA	NA	NA	NA	NA	NA	NA	1	1	NA	NA	NA	1	1	NA	NA	NA	NA	NA	NA	-1	1	NA	1	NA	1	NA	1	NA	NA	NA	NA	NA
198	NA	1	-1	NA	NA	NA	NA	NA	NA	1	1	1	1	NA	NA	NA	-1	1	NA	NA	1	NA	1	1	1	NA	NA	1	1	NA	1	1	NA	1	1	1	NA	1	1	1	1	1	NA	1	1	1	-1	1	NA
199	1	NA	1	1	1	NA	1	-1	NA	1	1	1	NA	NA	NA	1	-1	1	1	1	1	1	NA	1	1	NA	NA	1	1	1	NA	1	1	1	1	NA	1	1	1	1	NA	1	-1	-1	1	-1	-1	NA	NA
200	NA	NA	NA	NA	NA	NA	NA	NA	NA	1	NA	-1	NA	NA	NA	NA	1	1	NA	1	1	NA	NA	NA	1	NA	NA	NA	NA	NA	NA	1	1	NA	1	1	NA	1	NA	NA	NA	1	NA	1	NA	NA	NA	1	NA
201	1	NA	-1	NA	1	NA	NA	1	1	1	NA	1	NA	NA	NA	1	1	1	1	NA	1	1	1	1	1	NA	NA	NA	1	NA	NA	NA	NA	1	1	1	NA	1	1	1	NA	1	NA	1	NA	1	-1	1	1
202	NA	NA	NA	NA	NA	NA	1	NA	NA	1	NA	NA	NA	NA	NA	1	NA	NA	NA	NA	NA	1	NA	NA	NA	NA	NA	NA	NA	NA	NA	NA	1	NA	1	1	NA	NA	NA	-1	NA	1	NA	0	NA	NA	-1	NA	NA
203	NA	NA	NA	NA	NA	NA	NA	NA	NA	NA	NA	NA	-1	NA	-1	NA	1	NA	1	NA	NA	NA	NA	NA	NA	NA	-1	NA	NA	NA	NA	NA	1	NA	1	NA	NA	NA	1	1	NA	1	NA	-1	NA	NA	NA	NA	NA
204	1	NA	NA	NA	NA	NA	NA	NA	1	1	NA	NA	NA	1	NA	NA	NA	NA	NA	NA	NA	NA	NA	NA	1	1	-1	NA	NA	NA	NA	1	0	NA	1	NA	NA	1	1	NA	NA	1	1	1	NA	NA	NA	NA	NA
205	1	0	NA	1	1	NA	1	-1	NA	1	NA	NA	NA	NA	1	NA	-1	-1	1	NA	NA	-1	-1	1	1	NA	NA	NA	NA	NA	NA	1	NA	1	1	1	1	1	NA	1	-1	1	NA	1	1	NA	NA	1	1
206	NA	1	NA	1	NA	NA	NA	-1	NA	1	NA	NA	NA	NA	1	NA	1	NA	1	NA	1	NA	NA	NA	1	NA	1	1	1	NA	1	1	1	1	1	1	1	1	1	1	NA	1	1	1	1	NA	1	NA	1
207	NA	1	NA	NA	NA	1	NA	NA	1	1	NA	NA	NA	NA	-1	NA	1	1	NA	NA	NA	NA	NA	NA	NA	NA	NA	NA	1	NA	NA	NA	NA	NA	NA	NA	NA	-1	1	NA	NA	1	1	1	NA	NA	NA	NA	NA
208	NA	NA	NA	NA	NA	NA	NA	NA	NA	NA	NA	NA	1	NA	NA	NA	NA	NA	1	NA	1	NA	NA	NA	NA	NA	NA	NA	NA	1	NA	NA	NA	NA	NA	NA	NA	NA	NA	NA	NA	NA	1	1	1	NA	NA	NA	NA
209	NA	1	NA	NA	NA	NA	NA	NA	1	NA	NA	1	NA	NA	NA	NA	NA	NA	NA	NA	NA	NA	NA	NA	1	NA	NA	NA	NA	NA	NA	NA	NA	1	1	NA	NA	NA	NA	1	1	1	NA	-1	1	NA	-1	NA	NA
210	NA	NA	NA	NA	NA	NA	NA	NA	1	1	NA	NA	NA	1	NA	1	NA	-1	NA	NA	NA	NA	-1	NA	1	NA	NA	1	NA	NA	NA	NA	NA	NA	NA	NA	NA	-1	1	1	NA	NA	NA	NA	NA	NA	NA	NA	1
211	1	NA	NA	NA	NA	NA	NA	NA	1	NA	NA	NA	NA	NA	NA	NA	NA	NA	NA	NA	NA	1	NA	NA	NA	NA	NA	NA	-1	NA	NA	NA	1	NA	1	NA	NA	1	1	NA	NA	NA	NA	NA	NA	NA	NA	1	NA
212	1	1	NA	NA	1	NA	NA	NA	NA	1	NA	NA	NA	NA	NA	NA	NA	NA	NA	NA	1	NA	NA	NA	1	NA	NA	NA	1	NA	NA	NA	1	1	1	1	NA	-1	1	NA	NA	NA	-1	1	NA	NA	-1	1	-1
213	NA	NA	NA	NA	NA	NA	NA	NA	NA	NA	NA	NA	NA	NA	NA	NA	NA	NA	NA	NA	NA	NA	NA	NA	NA	NA	NA	NA	NA	NA	NA	NA	NA	NA	NA	NA	NA	NA	NA	1	NA	1	NA	NA	NA	1	NA	NA	NA
214	1	NA	1	NA	1	1	NA	NA	NA	1	NA	NA	NA	NA	NA	NA	-1	1	NA	NA	1	NA	NA	1	1	NA	NA	1	1	1	NA	1	1	1	1	1	NA	1	NA	1	NA	1	NA	1	1	-1	NA	-1	NA
215	NA	1	NA	-1	NA	-1	1	NA	NA	1	-1	-1	NA	NA	NA	-1	NA	1	NA	1	1	1	NA	1	-1	NA	NA	-1	NA	-1	NA	1	-1	1	1	NA	-1	1	1	1	1	1	1	1	1	NA	NA	1	1
216	NA	-1	NA	NA	NA	NA	NA	NA	NA	1	NA	NA	NA	1	-1	NA	1	NA	NA	1	1	NA	NA	1	NA	NA	NA	-1	NA	NA	1	NA	1	1	1	1	NA	1	NA	1	NA	1	1	1	NA	NA	1	1	NA
217	NA	NA	NA	NA	NA	1	NA	NA	NA	NA	-1	NA	NA	NA	NA	NA	NA	NA	1	NA	NA	NA	NA	NA	NA	NA	1	NA	NA	NA	NA	NA	NA	1	1	NA	-1	1	NA	1	NA	1	1	1	NA	NA	-1	1	NA
218	NA	NA	NA	NA	-1	NA	NA	NA	NA	1	NA	NA	-1	NA	NA	NA	1	NA	NA	NA	NA	NA	1	NA	1	NA	NA	NA	NA	NA	NA	NA	NA	NA	NA	NA	NA	1	NA	NA	NA	1	NA	1	NA	NA	NA	NA	NA
219	1	NA	NA	NA	NA	NA	NA	NA	NA	1	NA	1	NA	1	NA	NA	1	-1	NA	1	NA	NA	NA	NA	1	NA	-1	1	-1	NA	NA	NA	-1	1	1	NA	-1	1	NA	NA	NA	1	NA	1	NA	1	-1	1	1
220	NA	NA	NA	NA	NA	NA	NA	NA	NA	NA	NA	NA	NA	1	-1	NA	-1	NA	1	NA	1	-1	NA	1	1	NA	1	1	1	1	NA	NA	1	NA	1	1	1	1	1	1	NA	1	NA	1	1	1	NA	1	1
221	NA	NA	NA	NA	NA	NA	1	NA	NA	1	-1	NA	NA	NA	NA	NA	1	-1	NA	NA	NA	NA	NA	1	NA	NA	NA	1	NA	NA	NA	NA	NA	1	NA	NA	1	1	NA	1	NA	1	NA	1	NA	NA	NA	NA	-1
222	NA	-1	NA	NA	NA	NA	NA	NA	NA	1	NA	NA	NA	NA	NA	NA	1	1	1	NA	1	1	NA	-1	NA	-1	NA	1	1	NA	NA	1	1	NA	1	1	1	1	1	1	NA	1	NA	-1	NA	1	1	1	NA
223	-1	NA	1	NA	-1	NA	NA	NA	1	1	1	NA	NA	NA	NA	NA	1	NA	1	1	1	NA	1	NA	1	NA	NA	1	NA	NA	1	1	1	1	1	1	NA	1	1	1	NA	1	NA	1	1	-1	NA	NA	NA
224	1	-1	1	NA	1	1	1	-1	NA	1	NA	1	1	1	NA	-1	-1	1	-1	-1	1	1	-1	NA	1	1	-1	1	1	NA	NA	1	1	1	1	NA	1	1	1	1	1	1	-1	-1	1	-1	-1	-1	1
225	NA	NA	NA	NA	NA	-1	-1	-1	NA	1	NA	NA	NA	NA	NA	NA	1	NA	NA	NA	1	NA	NA	NA	1	NA	NA	-1	NA	NA	NA	NA	NA	NA	1	NA	1	NA	NA	-1	NA	1	NA	1	1	NA	NA	1	NA
226	NA	NA	NA	-1	NA	NA	NA	NA	NA	1	NA	-1	-1	NA	NA	NA	1	1	NA	NA	1	NA	1	NA	1	NA	NA	1	NA	NA	NA	1	-1	1	1	NA	NA	1	1	1	NA	1	1	1	1	NA	1	1	1
227	NA	-1	NA	NA	1	NA	1	1	1	1	-1	1	NA	NA	1	NA	NA	NA	1	NA	1	1	1	NA	-1	NA	1	NA	NA	NA	NA	NA	1	1	1	1	-1	1	1	1	NA	1	NA	1	NA	-1	1	1	NA
228	NA	NA	NA	NA	NA	NA	NA	NA	NA	NA	NA	NA	NA	NA	NA	NA	NA	NA	NA	NA	1	NA	NA	NA	1	1	NA	NA	NA	NA	NA	NA	1	1	NA	NA	1	1	1	NA	NA	1	NA	-1	NA	NA	NA	NA	NA
229	NA	NA	1	NA	NA	NA	NA	1	NA	NA	NA	NA	NA	NA	NA	NA	NA	NA	NA	NA	NA	NA	NA	1	NA	NA	NA	1	NA	NA	NA	NA	NA	NA	1	NA	NA	NA	NA	NA	NA	NA	1	1	NA	NA	NA	NA	NA
230	NA	NA	NA	NA	NA	-1	NA	NA	1	1	NA	NA	NA	NA	-1	NA	1	NA	1	NA	NA	NA	NA	1	1	NA	NA	-1	NA	NA	NA	1	-1	NA	1	NA	NA	1	NA	1	-1	1	NA	1	NA	NA	NA	1	NA
231	1	NA	NA	NA	NA	NA	NA	1	NA	1	-1	NA	NA	1	NA	NA	NA	NA	1	1	1	NA	NA	NA	-1	NA	-1	NA	1	-1	NA	1	1	1	1	NA	1	1	1	1	NA	1	NA	0	NA	NA	NA	-1	1
232	1	-1	NA	1	1	1	1	NA	1	1	NA	1	-1	NA	NA	-1	1	1	-1	-1	1	1	NA	NA	1	1	-1	1	1	NA	1	1	NA	1	1	1	NA	1	-1	1	NA	1	-1	1	1	1	-1	-1	NA
233	1	NA	NA	NA	NA	NA	NA	NA	NA	1	1	NA	-1	NA	NA	NA	1	NA	1	NA	1	NA	1	1	1	NA	NA	1	NA	NA	NA	1	-1	NA	1	NA	-1	1	1	1	NA	1	NA	1	1	NA	NA	NA	NA
234	NA	1	NA	NA	1	NA	NA	-1	NA	1	NA	1	-1	1	NA	NA	NA	NA	1	NA	1	NA	NA	NA	1	NA	NA	1	NA	NA	NA	NA	NA	NA	1	NA	NA	1	1	1	NA	1	NA	1	1	NA	NA	-1	1
235	-1	NA	NA	NA	NA	NA	NA	NA	1	1	-1	NA	NA	NA	NA	NA	1	NA	NA	1	NA	NA	NA	NA	-1	NA	NA	NA	1	NA	NA	1	NA	NA	1	NA	NA	NA	1	1	NA	1	NA	1	1	1	1	NA	NA
236	NA	NA	NA	1	1	NA	NA	-1	1	1	NA	NA	1	1	NA	1	-1	NA	1	NA	1	NA	NA	NA	1	1	-1	1	NA	NA	NA	NA	1	1	1	NA	NA	1	1	1	1	1	1	-1	1	NA	NA	NA	1
237	1	1	NA	NA	NA	NA	NA	NA	NA	1	NA	NA	NA	NA	NA	1	NA	NA	1	NA	NA	1	NA	NA	1	NA	-1	NA	NA	NA	NA	NA	1	NA	1	1	NA	1	NA	1	NA	1	NA	-1	NA	NA	NA	NA	NA
238	NA	NA	NA	NA	1	NA	NA	NA	1	NA	NA	NA	NA	NA	NA	NA	NA	1	NA	NA	NA	NA	NA	NA	1	NA	NA	1	NA	NA	NA	NA	1	NA	1	NA	1	NA	NA	1	NA	NA	NA	1	NA	NA	NA	NA	NA
239	NA	NA	NA	NA	NA	NA	NA	NA	NA	1	NA	NA	NA	NA	NA	NA	NA	-1	NA	1	1	NA	NA	1	NA	NA	NA	1	NA	NA	NA	NA	1	NA	1	NA	NA	NA	NA	1	NA	1	NA	NA	NA	NA	NA	NA	NA
240	NA	1	NA	NA	1	NA	1	1	NA	1	NA	1	NA	1	NA	NA	-1	1	1	NA	1	-1	NA	NA	1	NA	NA	1	NA	NA	NA	NA	1	NA	1	1	-1	-1	1	1	NA	1	-1	1	1	1	NA	1	1
241	NA	NA	NA	NA	NA	NA	NA	NA	1	1	NA	NA	NA	NA	NA	NA	NA	-1	-1	NA	1	1	NA	NA	-1	NA	NA	NA	NA	NA	NA	NA	1	NA	NA	NA	1	1	NA	NA	NA	NA	NA	1	NA	NA	NA	NA	NA
242	NA	NA	NA	1	NA	NA	NA	-1	NA	1	NA	1	NA	NA	NA	1	NA	NA	1	NA	1	NA	NA	NA	1	NA	-1	1	NA	NA	NA	NA	-1	1	1	NA	NA	1	1	NA	NA	1	NA	-1	NA	NA	-1	-1	1
243	NA	NA	NA	NA	1	NA	NA	NA	1	1	NA	NA	NA	NA	NA	NA	NA	1	NA	NA	1	NA	NA	NA	-1	NA	NA	1	NA	NA	NA	1	1	NA	NA	NA	NA	1	1	NA	NA	1	NA	1	NA	NA	NA	-1	NA
244	NA	NA	NA	NA	NA	NA	NA	NA	NA	NA	NA	NA	NA	NA	NA	NA	NA	NA	NA	NA	1	NA	NA	NA	NA	NA	NA	NA	NA	NA	NA	NA	1	1	NA	NA	NA	NA	NA	NA	NA	1	NA	NA	NA	NA	NA	NA	NA
245	NA	NA	NA	NA	NA	-1	NA	NA	NA	1	NA	NA	NA	NA	NA	NA	NA	NA	1	NA	1	NA	NA	NA	NA	NA	NA	NA	NA	NA	NA	NA	1	NA	1	1	NA	1	NA	NA	NA	NA	NA	NA	NA	NA	NA	NA	NA
246	NA	NA	NA	NA	NA	NA	NA	NA	NA	1	1	NA	NA	NA	NA	NA	NA	-1	1	NA	1	NA	NA	NA	NA	NA	NA	1	NA	NA	NA	NA	-1	1	1	NA	NA	1	NA	NA	-1	1	NA	1	NA	1	1	NA	NA
247	NA	-1	NA	NA	NA	NA	NA	NA	NA	1	NA	NA	NA	1	NA	NA	1	1	NA	NA	1	-1	-1	1	1	NA	NA	1	NA	1	NA	1	0	NA	1	NA	-1	-1	1	1	NA	1	-1	1	NA	1	NA	1	NA
248	1	1	NA	-1	-1	NA	1	-1	NA	1	1	-1	1	1	-1	-1	-1	NA	1	NA	1	NA	NA	1	1	1	NA	1	1	NA	NA	1	1	1	1	1	1	1	1	1	NA	1	1	-1	NA	-1	1	-1	1
249	1	1	NA	NA	NA	NA	NA	NA	NA	1	NA	NA	NA	1	NA	NA	NA	1	1	NA	NA	1	-1	NA	NA	NA	NA	1	NA	NA	NA	1	1	1	1	NA	1	1	1	1	NA	1	NA	1	1	NA	NA	NA	NA
250	1	NA	NA	1	NA	NA	NA	NA	NA	1	NA	NA	NA	NA	NA	NA	NA	NA	NA	NA	1	NA	NA	NA	NA	NA	NA	NA	1	1	NA	NA	NA	NA	1	NA	NA	1	NA	1	NA	1	1	0	NA	NA	NA	NA	NA
251	NA	NA	NA	NA	NA	NA	NA	NA	1	1	NA	NA	NA	NA	NA	NA	NA	NA	1	NA	1	NA	NA	NA	1	1	NA	NA	NA	NA	NA	1	NA	NA	NA	NA	NA	NA	NA	NA	1	1	NA	NA	NA	NA	NA	NA	NA
252	NA	1	NA	NA	NA	NA	1	NA	1	NA	NA	NA	NA	NA	NA	NA	1	1	-1	1	1	1	NA	NA	1	1	NA	1	NA	NA	NA	NA	NA	NA	1	1	-1	1	NA	1	1	1	NA	1	NA	1	1	1	1
253	NA	NA	NA	NA	NA	NA	NA	NA	NA	1	NA	NA	NA	NA	NA	NA	NA	1	-1	NA	1	NA	NA	NA	1	NA	NA	NA	NA	NA	NA	NA	NA	NA	1	NA	NA	1	-1	1	-1	1	NA	1	NA	1	NA	NA	NA
254	1	NA	1	1	NA	-1	-1	NA	NA	1	NA	NA	NA	NA	1	1	1	NA	NA	NA	1	-1	NA	NA	0	NA	0	-1	1	NA	NA	1	0	1	1	NA	-1	1	1	1	NA	NA	NA	1	1	NA	1	1	1
255	NA	NA	NA	NA	NA	NA	NA	NA	NA	NA	NA	NA	NA	NA	NA	NA	1	NA	NA	NA	NA	NA	NA	NA	1	NA	NA	1	NA	NA	NA	NA	-1	NA	NA	NA	NA	NA	-1	1	-1	1	NA	1	NA	NA	NA	NA	NA
256	1	-1	1	NA	NA	NA	NA	1	NA	1	-1	NA	-1	1	1	1	1	NA	-1	1	1	NA	NA	1	NA	1	1	1	-1	NA	NA	1	1	1	1	NA	1	1	NA	1	NA	1	1	1	1	NA	1	1	1
257	NA	-1	NA	NA	NA	NA	NA	1	NA	1	-1	1	NA	NA	NA	NA	1	1	1	NA	1	NA	NA	NA	NA	NA	NA	NA	NA	NA	1	NA	-1	1	1	NA	-1	1	1	1	NA	1	NA	1	1	NA	NA	NA	NA
258	NA	NA	1	NA	1	NA	NA	-1	NA	1	1	NA	NA	NA	NA	NA	1	NA	1	NA	1	1	NA	NA	-1	NA	NA	1	-1	NA	1	NA	-1	NA	1	NA	NA	-1	1	1	NA	1	1	1	1	NA	NA	1	1
259	NA	NA	NA	NA	NA	1	NA	NA	NA	NA	NA	1	NA	NA	NA	NA	NA	NA	NA	NA	NA	NA	NA	NA	1	NA	NA	NA	NA	NA	NA	1	NA	NA	1	NA	NA	1	1	NA	NA	1	NA	-1	NA	NA	NA	NA	NA
260	NA	NA	NA	1	NA	NA	NA	-1	NA	1	NA	1	NA	NA	NA	NA	NA	NA	1	1	1	NA	-1	NA	NA	NA	-1	1	1	NA	NA	NA	1	1	1	NA	-1	1	1	NA	NA	1	NA	-1	NA	NA	NA	1	1
261	NA	NA	NA	NA	NA	NA	NA	NA	NA	NA	NA	NA	1	NA	NA	NA	1	NA	NA	1	1	-1	1	-1	-1	NA	NA	NA	NA	NA	NA	NA	-1	NA	1	1	1	1	1	1	NA	1	NA	1	1	NA	NA	NA	1
263	1	-1	1	1	1	NA	NA	-1	NA	1	1	1	1	1	NA	1	0	NA	1	1	1	1	NA	1	1	1	-1	1	NA	NA	1	1	1	1	1	1	0	0	1	1	-1	1	NA	0	1	NA	1	1	1
264	NA	1	NA	NA	1	NA	NA	NA	NA	-1	NA	NA	NA	NA	1	NA	NA	1	1	1	1	-1	NA	NA	1	1	1	1	1	NA	NA	NA	-1	1	1	NA	NA	1	NA	1	NA	1	NA	1	1	NA	-1	1	NA
265	1	NA	NA	NA	1	NA	NA	-1	NA	1	1	NA	NA	NA	1	NA	NA	1	1	1	1	NA	NA	1	1	NA	NA	1	NA	NA	NA	1	NA	1	1	NA	1	1	1	1	NA	1	NA	-1	1	1	NA	NA	NA
266	NA	NA	NA	NA	NA	NA	NA	NA	1	1	NA	NA	NA	NA	NA	NA	NA	1	-1	1	NA	NA	NA	NA	NA	NA	NA	NA	NA	NA	NA	NA	NA	NA	-1	-1	NA	1	NA	NA	NA	1	NA	1	NA	NA	NA	1	NA
267	1	NA	NA	NA	NA	NA	NA	-1	NA	NA	NA	NA	NA	1	NA	NA	NA	NA	1	1	1	NA	NA	NA	NA	NA	NA	NA	NA	NA	NA	NA	NA	1	1	NA	NA	-1	1	1	NA	1	NA	1	NA	NA	NA	NA	NA
268	1	NA	NA	NA	NA	NA	NA	NA	NA	1	-1	NA	-1	NA	1	NA	-1	NA	1	1	1	1	NA	NA	1	NA	1	1	1	NA	1	NA	-1	1	1	1	-1	1	1	1	NA	1	NA	1	NA	NA	1	NA	-1
269	NA	1	NA	NA	NA	NA	NA	NA	1	1	NA	1	NA	1	NA	NA	NA	1	1	1	1	1	-1	1	1	1	1	1	1	NA	NA	NA	-1	NA	1	NA	-1	-1	NA	1	-1	1	NA	1	1	-1	NA	1	NA
270	NA	NA	NA	NA	1	NA	NA	NA	NA	1	1	NA	NA	NA	NA	1	NA	1	1	1	NA	NA	NA	1	1	NA	NA	1	NA	NA	NA	1	1	NA	1	1	NA	1	1	1	NA	1	NA	-1	NA	-1	NA	NA	1
271	NA	1	NA	NA	NA	NA	NA	-1	1	1	NA	NA	NA	NA	1	NA	1	1	NA	1	1	NA	NA	NA	1	1	NA	NA	NA	NA	NA	1	1	1	1	NA	NA	1	1	1	NA	1	1	-1	NA	NA	NA	-1	NA
272	1	NA	NA	NA	NA	-1	NA	NA	NA	1	1	NA	NA	1	NA	-1	1	NA	NA	NA	1	1	NA	1	1	1	-1	-1	1	NA	NA	1	1	1	1	1	1	1	1	1	NA	1	NA	-1	1	NA	-1	-1	1
273	NA	1	NA	NA	NA	-1	NA	NA	NA	1	NA	NA	NA	NA	NA	NA	1	NA	1	1	1	NA	NA	NA	1	NA	-1	-1	NA	1	NA	NA	1	NA	1	1	1	1	NA	1	NA	1	1	-1	NA	-1	-1	-1	NA
274	NA	NA	NA	NA	NA	NA	NA	-1	NA	1	NA	NA	NA	NA	NA	-1	NA	NA	NA	NA	1	NA	NA	1	1	1	-1	NA	NA	NA	NA	NA	NA	1	1	NA	NA	NA	NA	1	NA	1	NA	NA	NA	NA	NA	NA	1
275	NA	NA	NA	NA	NA	NA	1	NA	1	1	NA	NA	NA	NA	NA	1	1	NA	1	1	1	NA	NA	NA	1	NA	NA	1	NA	NA	NA	NA	1	NA	NA	NA	NA	NA	1	1	NA	1	1	-1	NA	NA	NA	-1	NA
276	1	0	NA	NA	1	1	NA	-1	NA	1	NA	1	1	1	NA	NA	-1	1	1	1	1	1	-1	1	1	1	-1	1	1	NA	NA	1	1	1	1	1	1	1	1	1	1	1	1	-1	0	0	1	0	1
277	NA	-1	1	1	1	1	NA	-1	1	1	1	1	1	1	1	NA	1	1	NA	1	1	NA	NA	1	1	1	-1	NA	1	NA	NA	NA	1	1	1	1	-1	1	1	1	NA	1	1	-1	-1	NA	1	1	1
278	NA	-1	NA	NA	1	NA	NA	NA	NA	1	NA	NA	NA	NA	NA	NA	1	1	NA	1	NA	NA	NA	1	1	NA	NA	NA	NA	NA	-1	NA	NA	NA	1	NA	1	1	NA	1	NA	1	NA	-1	1	NA	1	NA	NA
279	NA	NA	NA	NA	NA	NA	NA	NA	NA	1	NA	NA	NA	NA	NA	NA	NA	NA	NA	1	1	NA	NA	NA	1	NA	NA	NA	NA	NA	NA	NA	NA	1	NA	NA	NA	1	NA	1	NA	1	NA	-1	NA	NA	NA	-1	NA
280	NA	NA	NA	NA	NA	1	NA	NA	NA	1	NA	NA	1	NA	NA	NA	NA	1	NA	1	1	NA	NA	NA	1	NA	NA	NA	1	NA	NA	NA	1	NA	1	1	NA	1	NA	1	NA	1	NA	-1	1	NA	NA	NA	1
281	NA	NA	NA	NA	NA	NA	NA	NA	NA	NA	NA	NA	NA	NA	NA	NA	NA	NA	NA	NA	NA	NA	NA	NA	NA	NA	NA	NA	NA	NA	NA	NA	NA	1	NA	NA	NA	NA	NA	NA	NA	NA	NA	NA	NA	NA	NA	-1	NA
282	NA	NA	NA	1	1	NA	1	1	NA	1	NA	NA	1	NA	NA	NA	1	1	1	1	1	NA	-1	NA	1	NA	NA	1	1	NA	-1	1	NA	NA	1	1	NA	1	1	1	NA	1	NA	-1	NA	-1	NA	1	1
283	NA	1	NA	NA	NA	NA	NA	1	1	1	NA	1	NA	NA	NA	1	NA	1	1	1	1	NA	NA	NA	1	1	-1	1	1	NA	NA	1	1	1	1	1	1	1	1	1	NA	1	NA	-1	-1	NA	1	1	1
284	1	1	1	1	1	NA	NA	1	1	1	-1	NA	1	1	1	1	1	NA	1	1	1	NA	-1	1	1	NA	-1	1	1	1	-1	1	1	1	1	1	-1	1	1	1	NA	1	NA	-1	-1	-1	1	NA	1
285	1	-1	1	1	NA	NA	1	-1	1	1	1	1	1	1	NA	NA	1	1	1	1	1	1	NA	1	1	NA	NA	1	1	1	-1	NA	1	1	1	1	1	1	1	1	NA	1	1	-1	1	-1	1	-1	1
286	NA	NA	1	NA	NA	1	NA	NA	1	1	NA	NA	NA	NA	NA	NA	NA	1	1	1	1	1	NA	NA	1	NA	NA	NA	NA	1	NA	1	1	1	1	NA	NA	1	NA	1	NA	1	NA	-1	NA	-1	1	NA	NA
287	NA	NA	NA	NA	1	1	NA	NA	NA	NA	NA	NA	NA	NA	NA	NA	-1	NA	1	1	1	NA	NA	NA	NA	NA	NA	NA	NA	NA	NA	NA	NA	NA	1	NA	NA	NA	NA	1	NA	1	NA	1	NA	1	NA	NA	NA
288	1	NA	NA	NA	NA	NA	NA	1	1	1	-1	NA	NA	NA	NA	NA	1	NA	1	NA	1	NA	NA	-1	-1	NA	1	1	NA	NA	NA	1	1	NA	1	1	NA	1	1	1	NA	NA	NA	1	NA	NA	NA	NA	NA
289	NA	1	1	NA	NA	NA	NA	NA	NA	1	NA	NA	NA	NA	NA	NA	NA	1	1	1	1	1	NA	NA	-1	NA	NA	NA	1	-1	NA	NA	NA	1	1	NA	NA	NA	1	1	NA	1	NA	-1	1	NA	1	-1	NA
290	1	NA	NA	NA	NA	NA	NA	NA	NA	NA	NA	1	-1	NA	1	1	1	NA	NA	1	1	NA	NA	1	-1	NA	NA	1	NA	NA	-1	NA	1	-1	1	NA	1	1	NA	-1	NA	1	NA	1	NA	NA	NA	1	NA
291	1	-1	NA	NA	NA	NA	NA	-1	1	1	NA	NA	1	-1	NA	1	NA	NA	NA	NA	1	NA	-1	1	1	NA	1	1	NA	NA	NA	1	1	NA	1	NA	-1	1	1	1	NA	1	1	1	1	NA	NA	NA	1
292	1	1	1	NA	NA	NA	1	-1	1	1	NA	1	NA	NA	NA	1	0	NA	1	1	1	NA	-1	1	1	NA	1	1	1	1	-1	1	-1	1	1	1	-1	0	1	1	NA	1	1	1	NA	NA	1	1	NA
294	NA	NA	NA	NA	NA	NA	NA	1	NA	1	NA	NA	-1	1	NA	NA	NA	1	NA	NA	NA	NA	NA	NA	1	NA	NA	NA	NA	NA	NA	NA	-1	NA	NA	NA	NA	1	NA	1	1	1	NA	1	NA	NA	NA	1	NA
295	NA	-1	NA	NA	NA	NA	NA	NA	NA	1	1	NA	-1	NA	1	1	NA	1	-1	1	1	1	NA	-1	-1	NA	1	NA	1	NA	NA	NA	1	NA	1	NA	-1	1	1	1	1	1	1	1	NA	NA	1	NA	NA
296	NA	NA	NA	NA	NA	-1	NA	NA	NA	NA	1	NA	NA	NA	NA	NA	NA	NA	1	1	1	-1	NA	1	1	1	NA	-1	NA	NA	1	1	-1	1	1	1	1	1	1	1	NA	1	1	-1	1	-1	NA	NA	NA
298	NA	1	NA	NA	NA	-1	NA	NA	1	NA	NA	NA	NA	NA	1	NA	1	NA	NA	NA	NA	NA	NA	NA	NA	NA	NA	-1	NA	NA	NA	NA	NA	NA	1	NA	NA	NA	NA	1	NA	1	NA	NA	NA	NA	1	1	1
299	NA	1	NA	NA	NA	NA	NA	NA	NA	NA	NA	NA	NA	NA	NA	NA	NA	NA	NA	NA	NA	NA	NA	NA	1	NA	NA	NA	NA	NA	NA	NA	NA	NA	NA	NA	1	NA	NA	NA	NA	1	NA	NA	NA	NA	NA	NA	NA
300	1	NA	NA	NA	NA	NA	NA	NA	NA	1	NA	NA	NA	NA	NA	NA	1	NA	1	1	1	-1	1	NA	1	-1	1	1	1	1	1	NA	-1	1	1	1	-1	NA	1	1	NA	1	NA	-1	NA	NA	NA	NA	NA
301	NA	NA	NA	NA	NA	NA	NA	NA	NA	NA	NA	NA	NA	NA	NA	NA	NA	1	1	NA	1	NA	NA	NA	NA	NA	1	NA	NA	1	NA	NA	NA	NA	NA	NA	NA	-1	NA	1	NA	1	NA	-1	NA	-1	NA	NA	NA
302	1	1	NA	NA	1	NA	NA	NA	NA	1	NA	NA	NA	1	NA	1	NA	NA	NA	1	NA	1	NA	NA	1	NA	NA	NA	1	NA	NA	NA	1	NA	1	NA	NA	1	1	1	NA	1	NA	NA	NA	NA	NA	NA	1
303	1	NA	NA	NA	NA	NA	NA	NA	NA	1	NA	NA	NA	1	NA	NA	NA	1	NA	NA	1	NA	NA	-1	1	NA	NA	1	NA	NA	NA	NA	NA	NA	1	1	NA	1	1	1	NA	1	NA	1	NA	NA	NA	NA	1
304	NA	1	NA	NA	NA	NA	NA	NA	NA	1	1	NA	-1	NA	NA	NA	NA	NA	1	NA	1	NA	1	1	1	NA	-1	NA	1	NA	NA	1	-1	NA	1	1	-1	1	1	1	NA	1	NA	1	1	1	-1	NA	-1
305	NA	1	NA	NA	NA	NA	1	NA	NA	NA	NA	NA	NA	1	NA	NA	NA	NA	1	1	1	NA	NA	NA	1	NA	NA	NA	NA	NA	NA	NA	NA	1	NA	NA	NA	1	NA	1	NA	1	1	-1	NA	NA	NA	NA	1
306	NA	NA	1	NA	NA	NA	NA	NA	NA	NA	NA	NA	NA	NA	NA	NA	NA	NA	NA	NA	1	NA	-1	NA	1	NA	NA	1	NA	NA	NA	NA	NA	NA	1	NA	NA	1	NA	1	NA	1	NA	-1	NA	NA	NA	NA	1
307	NA	NA	1	NA	NA	NA	NA	NA	NA	NA	NA	NA	NA	NA	NA	NA	NA	NA	NA	NA	1	NA	NA	1	1	NA	NA	NA	NA	NA	NA	1	NA	NA	NA	NA	1	NA	NA	1	NA	1	NA	-1	NA	NA	NA	0	NA
308	NA	NA	NA	NA	NA	NA	NA	1	NA	1	NA	1	NA	NA	NA	NA	NA	NA	1	NA	NA	NA	NA	NA	1	NA	NA	NA	1	NA	NA	1	1	1	1	NA	NA	1	1	1	NA	1	NA	-1	NA	-1	NA	NA	NA
309	NA	NA	NA	NA	NA	NA	NA	NA	NA	NA	NA	NA	NA	NA	NA	NA	NA	NA	NA	NA	1	NA	NA	NA	NA	NA	NA	NA	1	NA	NA	NA	1	NA	NA	NA	-1	NA	NA	NA	NA	NA	NA	NA	NA	NA	-1	NA	NA
310	1	1	NA	NA	NA	NA	NA	1	NA	1	NA	NA	NA	NA	1	NA	NA	1	1	NA	1	1	NA	1	1	NA	-1	NA	1	NA	NA	NA	1	1	1	NA	1	1	1	1	NA	1	1	-1	-1	0	1	-1	1
311	1	-1	NA	1	1	NA	1	NA	NA	1	1	1	NA	NA	1	1	-1	1	1	1	1	NA	-1	NA	1	NA	-1	1	1	1	1	1	1	NA	1	1	NA	1	1	1	1	1	1	-1	NA	-1	NA	-1	1
312	NA	-1	NA	NA	1	NA	1	NA	1	1	NA	NA	NA	NA	NA	NA	NA	1	1	NA	1	NA	NA	1	1	NA	NA	NA	NA	NA	NA	1	NA	1	1	1	NA	1	1	1	NA	1	NA	NA	NA	NA	1	-1	1
313	NA	1	NA	NA	NA	NA	NA	NA	NA	1	NA	NA	NA	1	NA	NA	NA	NA	NA	NA	1	1	NA	NA	NA	NA	NA	NA	NA	NA	NA	1	1	NA	1	NA	NA	NA	1	1	NA	1	NA	-1	NA	NA	NA	-1	NA
314	1	NA	NA	NA	NA	NA	NA	NA	NA	1	NA	NA	NA	NA	NA	1	NA	NA	NA	1	NA	NA	NA	NA	1	NA	-1	1	NA	NA	NA	NA	1	NA	1	NA	NA	1	1	1	-1	1	NA	1	NA	1	NA	NA	NA
315	1	1	1	NA	NA	NA	NA	NA	NA	1	NA	NA	NA	NA	1	NA	1	-1	1	1	1	NA	1	NA	1	NA	1	1	NA	NA	NA	1	-1	1	1	NA	NA	1	1	1	NA	1	NA	1	1	1	1	1	1
316	NA	1	NA	NA	1	NA	1	-1	NA	1	NA	NA	NA	NA	NA	NA	1	-1	1	NA	1	-1	1	NA	1	NA	1	1	NA	1	NA	1	-1	1	1	NA	-1	1	1	1	NA	1	NA	1	NA	1	1	NA	1
317	NA	NA	NA	NA	NA	NA	NA	NA	NA	1	NA	NA	NA	NA	NA	NA	NA	-1	NA	NA	1	-1	NA	NA	1	NA	NA	1	1	NA	NA	NA	0	NA	1	NA	NA	1	1	1	NA	1	NA	1	NA	NA	NA	1	1
318	NA	NA	NA	NA	NA	NA	NA	1	NA	1	NA	1	NA	NA	NA	NA	-1	1	NA	1	1	1	1	1	-1	NA	1	1	NA	NA	NA	NA	NA	NA	1	NA	NA	1	1	0	NA	1	1	1	NA	NA	-1	NA	1
319	1	NA	NA	NA	NA	NA	NA	NA	NA	1	1	NA	NA	NA	1	1	1	NA	1	1	1	1	NA	NA	1	NA	NA	1	1	NA	-1	1	1	NA	1	NA	-1	-1	1	1	NA	1	NA	1	1	NA	1	1	1
320	1	-1	1	1	NA	1	1	1	1	1	0	1	NA	1	1	NA	NA	1	1	1	1	1	-1	1	1	NA	-1	NA	1	1	NA	1	1	1	1	1	1	1	1	1	1	1	1	-1	-1	-1	1	1	NA
321	NA	NA	NA	NA	NA	NA	1	NA	NA	1	NA	NA	1	NA	NA	1	-1	0	1	NA	1	1	NA	NA	NA	NA	-1	NA	1	NA	NA	1	1	NA	1	NA	1	1	1	1	1	1	1	0	1	NA	1	1	NA
322	NA	-1	1	NA	NA	NA	NA	1	NA	1	NA	NA	NA	NA	NA	NA	NA	1	NA	1	1	NA	NA	NA	1	1	NA	1	NA	NA	NA	1	1	NA	-1	NA	-1	1	1	1	NA	1	NA	1	1	NA	NA	1	1
323	1	NA	NA	NA	NA	NA	NA	-1	-1	1	NA	NA	NA	NA	NA	NA	NA	NA	1	NA	1	1	1	NA	1	NA	NA	1	1	NA	NA	1	1	NA	1	0	NA	1	NA	1	NA	1	NA	-1	NA	-1	1	1	NA
324	1	NA	NA	NA	NA	NA	1	NA	NA	1	NA	NA	NA	NA	NA	NA	1	NA	NA	NA	1	NA	NA	NA	1	1	NA	NA	1	1	NA	NA	1	NA	-1	NA	0	-1	1	1	NA	1	NA	1	1	NA	NA	NA	NA
325	NA	NA	NA	NA	NA	1	1	NA	NA	NA	1	1	NA	1	NA	NA	NA	1	1	NA	1	NA	NA	NA	1	NA	NA	NA	NA	NA	NA	NA	NA	NA	1	1	NA	-1	1	1	NA	1	NA	-1	NA	NA	NA	NA	NA
326	NA	1	NA	NA	1	NA	1	NA	NA	1	NA	1	-1	1	1	NA	1	1	0	-1	1	-1	NA	NA	NA	NA	-1	NA	1	-1	1	NA	1	1	1	NA	1	1	1	1	1	1	NA	0	1	NA	-1	-1	1
327	1	NA	NA	NA	NA	NA	NA	-1	1	1	1	NA	NA	1	NA	1	1	NA	1	NA	1	-1	NA	NA	1	NA	1	1	NA	1	1	1	1	1	1	NA	NA	1	1	1	-1	1	1	1	1	1	NA	NA	-1
329	NA	1	-1	NA	1	NA	NA	NA	NA	1	NA	NA	NA	NA	NA	NA	NA	1	1	NA	1	1	NA	NA	1	NA	-1	NA	NA	NA	NA	NA	1	NA	1	1	0	1	1	1	NA	1	NA	-1	0	1	-1	1	1
330	NA	NA	NA	NA	NA	1	1	1	NA	1	NA	NA	-1	1	NA	NA	NA	1	NA	NA	1	NA	NA	NA	1	1	1	NA	1	-1	1	NA	1	NA	1	1	NA	1	1	-1	NA	1	-1	1	NA	1	-1	1	1
331	NA	NA	NA	NA	1	NA	NA	NA	NA	1	NA	NA	NA	NA	NA	NA	1	NA	NA	1	NA	NA	NA	NA	NA	NA	NA	NA	1	NA	NA	1	1	NA	1	NA	NA	NA	NA	1	NA	1	NA	NA	NA	NA	NA	NA	NA
332	1	1	NA	NA	NA	NA	1	NA	1	1	NA	NA	NA	NA	NA	NA	NA	1	1	1	1	NA	NA	1	1	-1	NA	NA	1	NA	NA	NA	1	1	1	NA	NA	1	1	1	1	1	NA	1	1	NA	-1	1	NA
333	NA	NA	NA	NA	NA	NA	NA	NA	1	1	-1	1	NA	-1	NA	NA	NA	1	-1	NA	1	NA	NA	NA	1	NA	NA	1	1	NA	NA	-1	NA	1	1	-1	NA	1	NA	1	-1	1	NA	1	NA	NA	1	NA	NA
334	1	-1	NA	NA	NA	NA	NA	1	1	1	NA	NA	NA	-1	NA	-1	NA	1	-1	-1	1	NA	NA	NA	1	NA	NA	NA	NA	NA	NA	NA	1	NA	1	NA	NA	NA	-1	1	NA	1	NA	1	NA	NA	1	NA	1
335	NA	NA	NA	NA	NA	NA	NA	1	NA	1	NA	NA	NA	NA	NA	NA	NA	NA	-1	-1	1	NA	NA	1	1	NA	NA	NA	NA	-1	NA	NA	1	NA	1	-1	NA	NA	NA	1	NA	1	NA	1	1	NA	NA	NA	NA
336	1	-1	NA	NA	NA	-1	1	1	NA	1	NA	NA	NA	NA	-1	-1	NA	-1	0	1	1	-1	NA	1	1	NA	-1	0	NA	-1	NA	NA	0	-1	1	-1	-1	1	-1	1	NA	1	1	-1	NA	1	NA	1	NA
337	NA	NA	NA	NA	1	NA	NA	NA	NA	1	NA	NA	1	NA	NA	NA	NA	-1	0	NA	1	1	NA	NA	NA	NA	NA	1	1	NA	-1	NA	1	1	1	NA	NA	1	NA	1	NA	1	-1	NA	NA	NA	NA	-1	NA
338	-1	-1	NA	NA	-1	-1	NA	NA	NA	1	NA	NA	NA	NA	NA	-1	-1	NA	NA	NA	NA	NA	NA	1	1	NA	NA	-1	NA	NA	NA	NA	-1	NA	1	NA	-1	1	1	1	NA	1	1	1	NA	1	NA	NA	NA
339	NA	NA	NA	NA	NA	NA	NA	NA	NA	NA	NA	NA	-1	NA	NA	NA	NA	NA	1	1	1	NA	NA	NA	1	1	NA	1	NA	NA	NA	NA	NA	NA	1	NA	NA	NA	NA	1	NA	1	NA	1	NA	NA	NA	NA	NA
340	-1	NA	NA	NA	NA	NA	NA	NA	NA	NA	NA	NA	NA	NA	NA	NA	NA	NA	NA	NA	1	NA	NA	NA	NA	NA	NA	-1	-1	NA	NA	NA	NA	1	NA	NA	NA	1	1	NA	NA	1	NA	NA	1	NA	NA	NA	NA
341	NA	-1	NA	NA	NA	NA	NA	NA	NA	NA	1	-1	-1	1	NA	NA	1	NA	1	NA	1	NA	-1	1	NA	NA	1	-1	NA	NA	1	1	-1	NA	1	NA	-1	1	1	1	-1	1	NA	1	1	NA	NA	1	1
342	1	1	NA	NA	NA	-1	NA	NA	NA	1	1	NA	NA	NA	NA	-1	1	NA	1	1	1	NA	NA	1	1	NA	NA	-1	1	NA	-1	NA	-1	NA	1	1	1	1	1	1	NA	1	NA	1	1	NA	NA	NA	1
343	NA	NA	1	NA	NA	NA	NA	1	1	1	NA	-1	NA	1	NA	NA	1	NA	0	NA	1	-1	NA	1	1	1	NA	-1	1	1	-1	1	-1	1	1	NA	1	1	0	1	NA	1	NA	0	NA	1	NA	1	1
344	1	1	-1	NA	NA	-1	-1	-1	1	1	1	-1	1	1	-1	NA	1	NA	1	1	1	-1	-1	1	1	1	1	-1	1	NA	1	1	-1	1	1	1	1	1	1	1	-1	1	1	1	1	1	1	1	1
345	NA	NA	NA	-1	-1	1	NA	1	1	1	-1	1	NA	-1	NA	NA	1	1	-1	1	1	NA	NA	NA	1	NA	-1	NA	1	NA	NA	1	1	1	1	0	0	1	NA	1	NA	1	NA	1	1	-1	NA	NA	NA
346	NA	NA	NA	NA	NA	NA	NA	NA	NA	NA	NA	NA	NA	NA	NA	NA	NA	NA	1	NA	NA	NA	NA	NA	NA	NA	NA	1	1	NA	NA	1	1	NA	1	NA	1	NA	1	1	NA	1	NA	1	NA	1	1	1	NA
347	NA	NA	NA	NA	NA	NA	NA	1	1	NA	NA	NA	NA	NA	NA	NA	NA	NA	1	NA	1	NA	NA	NA	0	NA	NA	1	NA	NA	NA	1	NA	NA	NA	NA	NA	1	NA	1	NA	1	1	1	NA	NA	1	NA	NA
348	1	NA	NA	NA	NA	NA	NA	NA	1	1	NA	NA	-1	NA	1	NA	1	NA	0	NA	1	NA	NA	1	1	NA	NA	1	1	NA	NA	NA	1	1	1	1	-1	1	1	1	NA	1	NA	1	NA	1	0	1	NA
349	NA	NA	NA	NA	1	-1	-1	NA	NA	1	NA	NA	NA	NA	NA	NA	-1	1	1	NA	1	NA	NA	1	NA	1	NA	NA	NA	NA	NA	1	-1	1	1	NA	NA	1	1	1	NA	1	1	1	1	NA	NA	NA	NA
350	NA	1	1	1	NA	NA	NA	-1	NA	1	1	NA	NA	1	NA	NA	1	NA	1	1	1	1	0	1	1	1	NA	1	1	NA	NA	1	-1	1	1	1	0	0	1	1	1	1	NA	0	1	1	1	NA	1
352	NA	NA	NA	NA	1	NA	NA	-1	1	1	1	1	NA	NA	NA	1	1	-1	-1	NA	1	NA	-1	1	1	NA	-1	1	-1	NA	1	1	1	NA	1	NA	1	1	NA	1	-1	1	NA	1	1	-1	-1	-1	NA
353	NA	NA	1	NA	NA	NA	NA	NA	NA	1	NA	NA	NA	NA	NA	NA	NA	NA	1	NA	1	NA	1	NA	1	NA	NA	1	1	NA	NA	NA	NA	1	1	NA	NA	1	NA	NA	NA	1	NA	1	NA	NA	NA	1	1
354	NA	1	NA	NA	1	-1	NA	1	NA	1	-1	NA	NA	NA	NA	NA	NA	NA	1	NA	1	NA	NA	NA	NA	NA	NA	-1	1	NA	NA	NA	-1	NA	1	NA	NA	1	1	1	NA	1	1	1	NA	NA	NA	NA	1
355	NA	NA	NA	NA	NA	NA	NA	NA	NA	1	NA	-1	NA	NA	NA	NA	1	NA	NA	NA	NA	NA	NA	NA	1	NA	NA	NA	NA	NA	NA	NA	-1	NA	1	NA	NA	NA	NA	1	-1	1	NA	1	NA	NA	NA	1	1
356	-1	-1	1	NA	NA	NA	NA	-1	NA	1	NA	NA	-1	NA	1	1	NA	NA	NA	1	1	1	1	1	NA	1	NA	NA	NA	NA	NA	NA	-1	NA	1	1	NA	1	1	1	NA	1	1	1	NA	1	NA	1	NA
357	NA	NA	NA	NA	NA	NA	NA	NA	NA	NA	NA	NA	NA	NA	NA	NA	NA	NA	NA	NA	NA	NA	NA	NA	NA	NA	NA	NA	NA	NA	NA	NA	NA	NA	NA	NA	NA	NA	NA	NA	NA	NA	NA	NA	NA	NA	NA	NA	NA
358	1	NA	NA	NA	NA	NA	NA	NA	1	1	NA	NA	NA	NA	NA	-1	NA	1	NA	NA	NA	NA	NA	NA	1	NA	NA	1	NA	NA	NA	NA	-1	NA	1	NA	NA	NA	1	NA	-1	1	1	1	1	1	NA	NA	NA
360	1	1	-1	NA	NA	NA	NA	NA	1	1	NA	NA	1	NA	-1	NA	1	NA	1	NA	1	1	NA	NA	1	1	NA	-1	1	NA	NA	1	-1	NA	1	1	1	1	1	-1	NA	1	1	1	1	1	NA	1	NA
362	NA	1	NA	-1	NA	NA	NA	-1	NA	1	NA	NA	NA	1	NA	-1	NA	NA	1	NA	1	NA	NA	NA	1	NA	NA	NA	NA	NA	NA	NA	1	1	NA	NA	NA	1	1	NA	NA	1	1	1	NA	NA	NA	NA	NA
363	NA	1	NA	NA	NA	NA	NA	-1	NA	1	NA	NA	NA	NA	NA	NA	NA	NA	1	NA	1	NA	NA	NA	NA	1	-1	NA	1	NA	NA	NA	1	NA	1	NA	1	NA	1	1	NA	NA	NA	1	NA	NA	NA	NA	NA
364	NA	NA	-1	NA	-1	NA	1	-1	NA	1	1	NA	1	1	NA	-1	-1	NA	1	1	1	NA	NA	1	1	NA	-1	1	1	1	NA	NA	1	1	1	NA	1	1	1	1	NA	1	1	1	NA	-1	-1	1	1
365	-1	-1	1	NA	NA	NA	NA	NA	NA	1	NA	NA	NA	NA	1	1	1	1	1	1	1	1	-1	1	1	NA	NA	NA	NA	NA	1	1	1	1	1	1	NA	1	1	1	NA	1	1	-1	NA	1	1	NA	NA
366	NA	NA	NA	NA	NA	NA	NA	NA	NA	NA	-1	NA	NA	NA	NA	NA	1	1	NA	1	NA	1	NA	NA	1	NA	NA	NA	NA	NA	NA	NA	1	NA	1	NA	NA	NA	NA	1	NA	1	NA	NA	-1	NA	1	NA	NA
367	-1	NA	NA	NA	NA	NA	1	-1	NA	1	NA	-1	NA	NA	-1	NA	NA	NA	NA	NA	NA	-1	NA	NA	1	NA	NA	NA	NA	NA	NA	1	-1	NA	1	NA	NA	NA	1	1	-1	1	1	1	NA	NA	1	1	NA
368	NA	1	NA	NA	NA	-1	NA	NA	NA	1	NA	NA	NA	NA	NA	-1	-1	NA	1	NA	1	NA	NA	NA	1	NA	1	-1	1	NA	-1	NA	-1	NA	1	NA	NA	1	1	1	NA	1	NA	1	NA	1	1	1	1
369	NA	NA	NA	NA	-1	-1	NA	-1	1	1	NA	NA	NA	NA	NA	-1	1	NA	1	NA	1	NA	NA	NA	1	1	1	-1	NA	-1	NA	1	-1	1	1	1	1	1	1	1	-1	1	NA	1	1	NA	1	1	1
370	1	NA	NA	NA	-1	NA	NA	NA	1	NA	NA	NA	NA	NA	NA	NA	NA	NA	NA	1	NA	NA	NA	NA	NA	NA	NA	NA	NA	NA	NA	NA	NA	NA	1	1	NA	NA	NA	1	NA	NA	NA	1	NA	NA	1	NA	NA
371	1	-1	NA	NA	NA	1	NA	NA	NA	1	NA	NA	1	-1	NA	NA	NA	NA	1	NA	NA	NA	NA	NA	-1	NA	NA	1	NA	NA	NA	NA	NA	-1	1	NA	NA	1	NA	-1	NA	1	NA	1	1	NA	1	NA	1
373	1	-1	1	1	NA	NA	1	1	1	1	-1	1	-1	NA	NA	1	1	1	1	1	1	1	1	1	-1	1	1	1	1	1	NA	1	-1	1	1	1	-1	1	1	1	-1	1	1	1	-1	1	-1	1	1
375	NA	NA	NA	NA	NA	NA	NA	NA	1	1	NA	NA	NA	NA	1	NA	NA	NA	NA	NA	NA	NA	NA	NA	1	NA	NA	1	NA	NA	NA	NA	1	1	1	NA	1	1	NA	1	NA	1	NA	0	NA	NA	NA	NA	NA
377	1	NA	-1	NA	NA	-1	-1	-1	NA	NA	NA	NA	NA	NA	NA	NA	NA	NA	1	NA	1	NA	NA	NA	NA	NA	NA	NA	NA	NA	NA	1	-1	NA	1	1	1	1	1	1	NA	1	NA	1	NA	NA	NA	NA	NA
378	NA	NA	NA	NA	NA	-1	1	1	1	1	-1	-1	NA	1	NA	NA	1	NA	1	NA	1	NA	NA	1	1	NA	1	-1	1	1	NA	1	-1	NA	1	1	1	1	NA	1	-1	1	NA	1	1	NA	NA	1	NA
379	NA	NA	-1	NA	1	NA	NA	NA	1	1	1	NA	-1	1	NA	NA	1	NA	1	1	1	-1	NA	NA	1	NA	1	1	1	1	1	1	0	1	1	NA	0	1	1	0	NA	1	1	1	1	1	NA	1	1
380	1	1	1	1	NA	NA	-1	-1	1	1	1	NA	NA	1	NA	1	1	NA	1	1	1	-1	NA	NA	1	NA	1	1	1	1	1	1	-1	1	1	NA	0	1	1	1	-1	1	1	1	1	1	1	1	NA
381	1	-1	NA	NA	NA	NA	NA	NA	1	1	NA	NA	NA	NA	NA	NA	NA	-1	1	NA	1	NA	NA	NA	NA	NA	NA	NA	-1	1	NA	NA	-1	NA	1	NA	1	1	1	1	NA	1	NA	1	NA	NA	1	NA	1
382	NA	NA	NA	NA	NA	NA	NA	NA	NA	1	NA	NA	NA	NA	-1	-1	NA	NA	NA	NA	NA	NA	NA	NA	1	NA	NA	-1	NA	NA	NA	NA	NA	1	NA	NA	NA	1	1	NA	NA	NA	NA	NA	NA	NA	NA	NA	NA
383	NA	NA	NA	NA	-1	NA	1	NA	1	1	1	NA	NA	1	NA	NA	NA	NA	1	NA	NA	NA	NA	NA	1	NA	NA	NA	NA	NA	NA	NA	1	NA	1	NA	NA	NA	1	1	NA	1	NA	1	NA	NA	NA	NA	NA
384	NA	NA	NA	NA	-1	-1	-1	NA	NA	NA	NA	NA	NA	NA	NA	NA	NA	NA	NA	NA	1	NA	1	NA	NA	NA	NA	NA	NA	-1	1	NA	1	NA	1	1	NA	1	1	1	1	1	NA	1	NA	NA	NA	-1	NA
385	NA	1	1	1	NA	NA	1	-1	NA	1	NA	NA	NA	NA	NA	NA	NA	NA	NA	NA	1	NA	NA	1	1	NA	NA	1	NA	NA	NA	NA	1	1	1	NA	1	1	1	1	NA	1	NA	-1	1	NA	NA	NA	NA
386	NA	-1	NA	NA	NA	NA	1	-1	NA	1	NA	NA	NA	NA	1	NA	1	NA	NA	NA	1	1	NA	1	1	NA	-1	NA	1	NA	NA	1	NA	NA	1	NA	NA	-1	1	1	-1	1	NA	-1	NA	NA	NA	NA	1
387	1	1	NA	1	NA	NA	NA	NA	1	NA	-1	NA	1	NA	NA	NA	1	NA	NA	NA	1	NA	1	1	1	NA	NA	1	NA	NA	NA	1	1	NA	1	NA	NA	NA	1	-1	NA	1	1	1	1	NA	1	NA	1
388	1	NA	NA	NA	NA	NA	NA	NA	NA	NA	NA	NA	NA	NA	NA	NA	NA	1	NA	NA	NA	NA	NA	NA	NA	NA	NA	NA	1	NA	NA	NA	NA	NA	1	NA	NA	NA	NA	1	NA	1	NA	-1	NA	-1	NA	NA	1
389	1	1	1	NA	1	1	1	1	1	1	-1	NA	NA	1	0	NA	1	1	1	1	1	1	-1	1	1	NA	-1	1	1	NA	NA	1	1	1	1	1	1	1	1	1	1	1	1	0	-1	-1	1	1	1
390	NA	NA	NA	NA	NA	NA	NA	NA	1	1	NA	NA	NA	-1	NA	1	NA	NA	-1	NA	1	NA	NA	NA	-1	NA	-1	NA	NA	NA	NA	NA	1	1	1	NA	1	1	-1	1	NA	NA	NA	1	NA	1	1	NA	-1
391	NA	NA	NA	NA	NA	NA	NA	NA	NA	1	NA	1	1	NA	NA	NA	1	NA	NA	NA	1	NA	NA	1	1	NA	1	NA	NA	NA	NA	NA	1	1	1	NA	NA	1	NA	-1	-1	1	NA	1	NA	NA	NA	NA	1
392	NA	NA	NA	NA	1	NA	NA	NA	NA	NA	-1	NA	NA	NA	NA	NA	NA	NA	NA	NA	1	1	NA	NA	1	NA	NA	NA	NA	NA	NA	NA	-1	NA	1	NA	NA	NA	1	1	NA	1	NA	1	NA	NA	NA	NA	NA
393	NA	NA	NA	NA	NA	NA	NA	NA	1	NA	NA	NA	NA	NA	1	1	1	NA	1	NA	NA	NA	NA	NA	1	NA	1	1	NA	NA	NA	1	NA	1	1	NA	NA	1	NA	NA	NA	1	NA	1	1	NA	NA	NA	NA
394	NA	NA	1	NA	NA	NA	1	1	NA	1	NA	1	NA	NA	NA	1	NA	-1	1	NA	1	1	NA	1	1	NA	NA	1	NA	NA	1	NA	NA	1	1	1	NA	1	1	1	NA	1	1	0	NA	1	NA	-1	NA
395	NA	NA	NA	NA	NA	NA	NA	NA	NA	NA	NA	NA	NA	NA	NA	NA	NA	NA	NA	NA	1	NA	NA	NA	1	NA	NA	NA	NA	NA	NA	NA	-1	NA	1	NA	1	NA	1	-1	NA	1	NA	NA	NA	NA	NA	NA	NA
396	NA	NA	NA	NA	NA	NA	NA	1	NA	1	NA	NA	NA	NA	NA	-1	1	NA	1	NA	1	NA	NA	NA	NA	NA	NA	-1	NA	NA	NA	NA	-1	NA	1	NA	1	1	1	1	NA	1	1	1	1	NA	1	1	NA
397	NA	1	-1	NA	NA	NA	NA	NA	NA	1	1	NA	-1	NA	NA	1	NA	NA	1	NA	1	-1	1	1	1	NA	NA	-1	1	-1	NA	1	-1	1	1	1	1	1	1	1	-1	1	NA	0	1	NA	1	0	1
398	NA	1	-1	NA	-1	NA	-1	NA	NA	1	NA	-1	1	NA	NA	NA	1	NA	NA	1	1	NA	NA	NA	1	1	NA	-1	NA	-1	NA	NA	-1	NA	1	NA	1	1	1	-1	NA	1	NA	1	1	1	NA	1	NA
399	NA	NA	NA	-1	NA	-1	0	NA	NA	NA	1	-1	NA	NA	-1	NA	NA	NA	1	NA	1	-1	NA	NA	NA	NA	NA	NA	NA	-1	NA	1	NA	NA	NA	NA	1	1	NA	1	NA	1	NA	1	NA	1	NA	NA	NA
400	NA	NA	NA	NA	NA	NA	NA	NA	1	1	NA	-1	NA	NA	NA	NA	NA	NA	NA	NA	1	NA	NA	NA	NA	NA	NA	NA	NA	NA	NA	NA	-1	NA	1	NA	NA	1	1	1	NA	1	NA	1	NA	NA	NA	NA	NA
[truncated: 5,000 more columns]
