# Supplementary material for: Impact of Marker Ascertainment Bias on Genomic Selection Accuracy and Estimates of Genetic Diversity
Source: PLoS One. 2013 Sep 5;8(9):e74612. doi: 10.1371/journal.pone.0074612 (PMC3764096; doi:10.1371/journal.pone.0074612)
Supplement: Data S1 — Molecular marker and phenotype data. (ZIP) [file pone.0074612.s004.zip › phenotype.csv]

GID	YLD	HT	HD	PHS
14	-186.5024257	2.76772895	1.7367405	-0.080207035
15	-23.6085585	6.630325232	0.7756627	0.558994325
17	-471.9044177	-8.956882342	-2.1790626	-0.173018904
18	-398.0227445	-1.141202153	-1.36536402	-0.78996842
19	-472.6625005	0.314005702	-1.80116306	-0.752042689
30	-143.264524	4.204827243	1.87806612	-0.998952519
31	-116.9717647	4.849562543	1.63215064	0.477915016
32	-180.322283	5.219520362	0.94501556	0.868140031
33	-195.1909067	2.43446323	-1.06155348	0.32846122
34	-131.2643597	0.501477122	-0.195417	0.918217733
35	305.7388368	-9.53034142	-0.24474202	1.177714747
36	129.420867	0.901090902	2.07772084	0.325849766
37	-116.0508182	12.175846	0.41167846	-0.556231507
38	-0.97163375	-3.307179715	0.72511276	-0.090415889
39	-518.788984	15.24508978	0.00343916	0.053199669
40	84.556709	-1.279252363	0.50954996	-0.354514436
41	-153.882577	4.654818025	1.66936426	-0.20705035
42	-436.103265	14.32777546	1.03970332	-0.620544379
43	-290.7062275	19.62445453	1.45072866	-0.216237293
44	65.9319935	6.69975566	-0.00723302	0.280724156
45	-196.4877497	-7.262348518	0.76453524	-0.256975398
46	466.6797615	-2.009283442	0.74388842	0.48139128
47	-253.5964852	-1.156003575	-1.13401154	0.022576484
48	-138.053472	4.916147717	-0.0584683	0.341366008
49	85.53229675	-3.837681522	0.7075494	-0.124135727
50	-402.6573962	0.267682207	-0.63711438	-0.200795931
51	219.4781833	4.537160193	0.76612622	-0.380985024
52	-149.594839	4.685173365	0.19650604	0.749580087
53	-315.606049	4.39743265	-1.0403217	-0.286351643
54	117.4928943	1.611139673	0.98761558	0.09610664
55	-78.35389925	-0.857648638	1.1281001	-0.14108608
56	30.70844375	-0.069942057	1.15532842	-0.819164686
57	68.20334	3.125497075	1.01283046	0.767351395
58	-67.75072725	-4.137616387	1.36927604	-0.341390888
59	-110.4106645	-1.634706817	1.74315528	-0.103828663
60	-207.4471395	17.21328325	0.8777245	-0.102632987
61	141.6973468	1.037295613	1.22909768	-0.435346703
62	-240.7534792	14.10945121	0.6767509	-0.036443328
63	58.9492325	3.69263025	-0.10865428	0.068681066
64	17.37901675	12.5670307	0.65942178	0.087399128
65	-108.8414095	2.955498223	0.79869394	-0.091117751
66	-14.34460825	10.07002063	-0.49260852	-0.042001904
67	-125.3639555	5.4243152	0.15969912	-0.096802547
68	-268.895002	1.47171614	0.07957032	0.373815861
69	242.6461135	12.59532668	1.01913476	-0.170022658
70	-363.9242187	0.0150887	2.04008464	-0.478679214
71	-204.0187387	3.306835783	0.21612024	-0.516557915
72	-15.135018	-7.223185268	0.77388906	0.477896897
73	-268.7632362	-1.343274355	0.82173034	-0.399755696
74	-188.5017	8.185363178	0.31277548	-0.645109311
75	-146.8330447	2.041045978	1.62301474	-0.299511366
76	-141.28459	1.37211174	0.47116414	0.086321476
77	-107.2538225	-3.258024448	-1.48552408	-0.03906064
78	-66.679676	-0.471408397	1.4331669	-0.558834233
79	52.5438585	-9.556683492	1.12586338	-0.322270816
80	-121.9833605	0.385467135	0.54708824	-0.33309947
82	424.7376548	-4.54288261	1.49391538	-0.055875196
83	-143.500916	0.553181222	0.2319678	0.8510185
84	-72.20341375	-7.062325428	0.6050645	0.48605509
85	54.4843965	-4.63318441	-0.07106404	0.028790848
86	-88.15653125	16.33648443	0.03273778	0.438782979
87	-321.8652225	19.06685096	1.47932838	-0.190578047
88	-423.5062177	10.67339684	0.7929606	-0.181284974
89	-195.261131	-0.12081664	1.11442604	0.04740672
90	-169.2957075	7.647280188	-0.74013254	0.084258862
91	14.438454	4.324122305	0.67134394	-0.506135217
92	-298.0610442	-0.46216573	0.74093064	-0.072218835
93	179.3605638	-0.543363833	1.20780238	-0.355698121
94	-10.735649	-0.086768318	-0.33087308	-0.35815172
95	-119.4510282	3.88094122	1.3847981	-0.117223058
96	-171.982416	-3.689599058	-0.14764526	-0.331579989
97	-103.8210362	3.025058362	0.37553072	-0.711424316
98	14.73412175	-0.645478583	-0.1229029	-0.050273778
99	-247.3452035	5.529133837	1.29424398	0.109310953
100	0	0	0	0
101	93.309683	10.85496565	0.31399724	-0.144979968
102	132.7808685	2.126204187	-0.32891732	0.520796266
103	24.04546675	1.4064075	-0.92646276	0.284082168
104	29.01973875	-1.258939207	0.68638132	0.856612301
105	17.90407725	-12.09213351	-1.2647905	0.041300295
106	-114.2218177	-5.362896275	1.11578074	0.124569375
107	-2.38585275	-13.22202467	-1.09503744	0.412940355
108	112.5216958	-6.939440275	0.87130404	0.133261066
109	-277.211953	-2.600411757	1.62850852	-0.303210051
110	-289.4353142	2.303843998	0.27334214	0.570864202
111	31.7862935	-2.769547048	-0.78453854	-0.356791803
112	155.08836	-6.807676463	0.70860036	0.107155309
113	-306.1786502	-9.72405077	0.13074266	0.08990003
114	-65.38242075	-3.19122665	-0.12251232	-0.008735208
115	76.672837	-0.320319275	0.41562844	-0.059632238
116	-209.6407172	-7.45728205	1.05421536	-0.045415324
117	293.581795	-4.396033088	1.00168176	0.189049806
118	-258.966535	-2.78189469	0.5671751	0.893903636
119	-228.9374527	-6.88987934	1.64052426	0.12824742
120	-91.73665275	-0.529105907	1.816305	0.234671741
121	124.703123	-7.9268659	-0.54766126	0.367268327
122	-102.5572605	-7.921107477	1.30225296	0.418515786
123	-57.114388	-12.88651717	-1.23266998	0.457999777
124	45.46883875	-1.531177015	0.3479339	0.784639169
125	179.8235413	-7.247449703	1.23045764	1.015269442
126	173.740805	-12.29460405	-0.71741908	0.165156613
127	70.32250725	-2.602604532	0.17059136	0.387118349
128	-352.9139377	-2.686774318	-0.40039754	0.099451511
129	-57.066413	-14.8653765	2.06244466	-0.07129938
130	13.20549525	1.602140967	0.94886906	0.094548976
131	-412.3448207	-6.171405288	0.31218782	-0.02370831
132	109.129475	-5.240913105	0.34750494	0.251960782
133	-149.4885967	-2.968114325	-0.99178312	0.165312814
134	160.8242903	-2.711335495	-0.69237284	0.627515292
135	328.1439583	-2.742853885	0.67748272	0.445010214
136	272.7046595	-10.40675071	-0.20772816	-0.152044247
137	-72.145016	-1.030206767	0.59112098	0.332279651
138	201.1948723	2.679269268	0.38020574	0.119443961
139	-97.30912175	-9.847906928	1.6934949	0.650286407
140	-199.00108	-4.157054075	-0.68627836	0.01473638
141	-105.1577817	-3.846846867	-0.15682836	0.67572497
142	-223.146979	-8.004433357	1.20248626	0.471944703
143	-75.562614	-9.615708962	0.44175884	0.236764521
144	-320.9963452	-6.785431615	0.83270536	-0.169865946
145	184.4645053	-5.56843137	1.17879868	-0.277355814
146	102.456842	-8.921097267	-1.24347292	0.047082945
147	7.092776	-6.391738348	0.56021346	0.418752639
148	-29.90994725	-6.397213002	1.41623008	1.028556414
149	-150.2310292	-4.097529582	1.43299542	0.041619599
150	367.9927228	3.839309068	0.0411752	0.629876287
151	-132.6421995	-3.074389152	0.74788472	-0.483912359
152	-267.0823352	-7.939305215	1.20470236	0.214209392
153	172.2279705	-7.46432661	2.10005098	0.068640896
154	-81.3076995	-3.239478272	-0.24455216	0.596054244
155	-291.867955	-7.055728167	1.00516962	-0.013647258
156	76.0434095	-0.277410338	1.9651646	-0.090659259
157	-24.867894	-7.273681105	-0.70421354	-0.141908894
158	-118.9498625	-10.81739459	0.28539728	0.254821105
159	97.50926225	-6.661129283	0.38868078	-0.164148539
160	23.02472175	-7.153415338	1.15233218	-0.07974018
161	-90.99304075	-6.912536248	0.40013744	0.845731354
162	-94.1450565	-6.501115258	-0.0585682	0.152391648
163	-40.838263	-4.005711208	1.39132854	-0.281630631
164	-6.02805175	-11.49085427	0.78799356	0.120712322
165	256.042847	1.68501802	-0.29909266	0.642993637
166	-12.447135	-3.28884275	-0.16663814	0.136769813
167	95.8467065	-6.818241155	-1.25443914	0.306351395
168	270.2329233	-1.213672085	-0.2028384	0.578136596
169	383.2294838	-9.595222573	0.02645856	0.643666062
170	385.316926	1.702151315	-0.0058097	0.871450224
171	268.2994513	-3.749366017	-0.88605504	0.580567999
172	190.5686475	-0.222044088	0.5074336	0.147665745
173	-356.8942997	-5.65283867	0.85199096	-0.059349698
174	300.3455735	3.0088181	-0.50263358	0.418059609
175	-56.26633525	-4.716314083	1.17664312	-0.159059387
176	160.57463	1.102362363	0.05306638	0.057690698
177	144.577948	-1.221519813	0.23857284	0.954733542
178	-191.427803	-7.44748222	-0.46571238	-0.285848224
179	160.0009465	-4.70163778	-0.87919448	0.989488037
180	256.6796908	-11.0880969	1.18515142	0.508590284
181	-75.5950135	-4.821219455	2.63760328	0.142358335
182	-335.7553365	-3.089890422	0.22668056	0.640640278
183	-167.07654	-6.46069243	-1.3287153	0.035885794
184	-190.6207907	-4.695186893	-0.24613768	0.140593372
185	40.51532725	0.880178542	0.59099578	0.710901957
186	-22.224337	-6.08250931	-0.44025358	0.047437867
187	240.1287055	-11.06815768	-0.57157966	0.241390065
188	-62.2354255	-6.722623913	1.4493929	0.60915574
189	-6.130513	-5.754204657	0.3855733	1.119544149
190	99.91338275	-2.645634735	1.53365074	-0.251498937
191	240.882	-8.387611827	1.62609738	0.122835008
192	189.682443	-1.733396182	1.15911386	0.898082324
193	112.720803	-6.742790052	1.3822287	0.891999132
194	-26.51556625	-7.931708917	-0.126682	0.449044988
195	102.873288	-1.2862627	-1.08656078	1.124082951
196	-362.3409872	-18.6990837	0.49512898	0.122949379
197	258.1801545	-2.234042113	-0.95118564	0.609029632
198	7.83325875	-4.395738822	-0.42392322	-0.063003979
199	-23.61429875	-6.396966213	0.72230236	-0.010057788
200	-173.8668322	-7.83564987	-0.55301136	-0.307670524
201	209.9031563	-5.202816092	0.44942474	-0.13432192
202	-81.4904005	-3.021449977	-0.42299296	0.412997474
203	220.0159603	-17.41104671	-0.37978702	0.161625212
204	-318.6132917	-9.030590638	0.00981312	-0.064125031
205	-53.6261425	-2.597307557	-1.15612602	0.800816103
206	123.4658655	-5.051141312	1.34953752	0.418468062
207	294.0838965	0.628418515	1.18028048	0.003108364
208	40.99449	-4.278898788	0.68611876	0.592813291
209	-106.0569752	-6.719776347	0.73005812	0.065898812
210	198.7609833	3.09343339	-0.3365644	0.363740605
211	-115.2918785	-0.613222652	-1.39842414	0.099563504
212	-323.427576	-0.481072622	1.21896912	-0.550956079
213	-362.3706785	-2.539453793	-1.37179854	-0.362587813
214	-153.639849	-2.14934166	1.87305528	0.450432832
215	-45.9217575	-9.456034573	1.37470914	-0.318399097
216	7.30017975	-10.90126929	1.8648662	-0.037853782
217	-142.536428	-3.347690458	2.0038874	0.316975556
218	360.6692365	4.809102437	0.3385003	0.27347824
219	36.32826675	2.995365858	1.1706689	-0.080534891
220	196.073237	-1.579178587	1.4184956	0.206030048
221	-581.102194	-7.050290618	1.07679982	0.211538853
222	224.6773185	-4.263699918	-0.5028851	0.000491252
223	-439.4795852	-1.589033425	1.15236356	-0.478138463
224	-259.2171545	1.877564448	2.3129501	-0.749201088
225	-141.0618762	1.391838233	-0.35558938	0.022840172
226	-179.3877675	-3.064040848	1.27188974	0.13439944
227	-34.27445975	2.892085065	0.73178842	0.11480911
228	28.83566	-6.502426882	-0.12999286	0.454688908
229	130.3946583	3.272721812	-0.73949352	0.283156611
230	-248.190229	2.701595458	1.12457558	-0.484238689
231	-93.13631925	-0.995018923	1.37156952	-0.070744948
232	14.32642775	-3.027950088	-0.51673666	0.130579211
233	63.63814675	3.054758783	0.46315724	0.350481379
234	-168.4129405	0.985291858	0.12542238	0.213290535
235	33.42043225	-4.694101488	0.25955074	0.605677854
236	-196.541658	7.575223562	-0.4027241	0.290269875
237	-81.26207475	7.171881998	-0.55518674	0.930733335
238	-111.0193645	-8.909934897	0.12770432	0.069233762
239	-440.199558	7.972626238	2.33081044	-0.398076418
240	72.68360025	1.394595898	1.32739624	0.261637604
241	107.483192	-12.45823294	-2.26629058	-0.061634199
242	-205.7975207	-9.379639597	-0.61640346	0.294507623
243	-68.1680415	-1.646872872	1.45516436	0.472790327
244	-87.5354435	-0.09682821	1.64444482	-0.198389892
245	-226.0201197	5.257597008	1.30873006	0.208116299
246	212.7169018	2.89013038	1.22222512	0.593312674
247	-83.78577775	4.430585473	1.90556696	0.500582225
248	-34.192006	0.849678097	1.06792058	0.071973161
249	315.7541835	-3.895946767	0.01721576	0.129103716
250	123.4846343	-5.294289757	1.656377	0.383973245
251	-30.941959	-6.001612013	1.61001948	0.277710209
252	222.6372823	3.779371005	2.81543778	0.606863148
253	-256.6637005	-9.160557185	0.85481192	-0.28166787
254	-231.1091172	1.868419792	0.0157119	0.285789183
255	110.9827965	-8.961308427	1.21992196	0.009838989
256	-614.4553157	4.269599663	-0.32549968	0.489944699
257	246.023441	-5.288179878	1.40408616	0.371719954
258	328.838071	3.77473053	-0.42005424	0.424666903
259	87.14150325	6.297888683	0.97953848	0.134543968
260	66.1911115	5.24484331	1.55303524	0.36306211
261	-133.1908605	-4.908656998	0.70227704	-0.505054466
263	145.8585198	0.919154725	-1.72256544	1.248656164
264	177.786293	4.137962968	-0.66591688	-0.200909255
265	47.96627525	0.772373802	0.9332426	0.605332351
266	309.1351948	-11.61822674	-1.76611858	-0.104717313
267	-322.8078072	-0.264897462	0.594236	0.325630702
268	250.8641085	-7.184874093	-0.84912876	0.674105
269	-117.2466677	-1.582153842	0.36295792	0.697054086
270	121.49018	-8.474466078	-0.39047104	0.450596883
271	84.4231565	-10.10661265	0.61975786	0.021607
272	-51.8655715	-2.124213233	-0.61263236	0.177321264
273	9.88181525	-6.220021842	-0.85041818	0.660162504
274	276.473495	-3.227373853	0.2240596	-0.050134657
275	73.620128	-0.554851482	2.11504896	-0.124342534
276	-28.631399	-2.035483643	-0.20047746	0.164252345
277	-1232.285614	10.36464394	-0.18047168	0.181332592
278	-103.5407962	12.77870323	-0.4939168	-0.531923009
279	44.66874175	7.899220055	0.6450237	-0.43149795
280	-82.80236125	11.59735156	-0.9856375	-0.418737098
281	-108.7911995	9.471496588	1.37935636	-0.610269136
282	-115.5416002	10.92713255	1.8257736	-0.141048054
283	77.34149275	-3.247384953	1.5227612	-0.263651015
284	-190.6060142	9.056887457	1.24026666	-0.64559256
285	178.4721465	-2.19482394	0.32022216	-0.262655578
286	-234.4592475	9.936384478	-1.77598022	-0.092102604
287	-77.9579735	-12.49766573	-1.34769202	0.481899735
288	273.8373705	-7.834265882	-1.24631952	0.425461641
289	260.6214555	-5.347605093	-0.30123002	0.180862419
290	-93.925702	-0.512035238	0.29282126	0.214644904
291	-122.191395	2.304367915	0.25556984	0.023771545
292	47.01851025	-10.22432295	2.55060404	-0.01769454
294	-293.9674202	-5.2551743	-0.2367105	-0.31421174
295	-160.172731	-8.378909018	0.37294968	-0.362195024
296	-85.17359275	2.03843481	-0.30731234	-0.213952031
298	-452.8035612	10.19804278	0.22079554	-0.534854993
299	-659.749821	4.780841105	3.1298979	-0.212329162
300	-61.4680265	-4.403413582	0.3006818	0.133712476
301	-1030.270475	8.334177612	0.34149064	-0.183684814
302	-406.0267717	8.805106633	-0.44614098	-0.426967098
303	226.6160193	3.473559422	2.16806378	0.60415042
304	-2.67534875	1.282410952	0.2982793	-0.22530566
305	59.503187	5.694495642	0.0653925	-0.175893568
306	-101.5241752	-5.125550268	0.63305896	-0.201677444
307	-102.9489645	7.361726978	0.69758988	0.316794587
308	-270.8140782	-3.666778838	0.80020262	-0.246312111
309	76.758866	-3.51185418	0.48890754	-0.529571095
310	-113.5311585	4.643239602	-0.59863252	0.112592139
311	-34.52244225	4.684295368	1.01055452	-0.126284969
312	383.2661898	2.002147183	0.69613756	0.133669328
313	-122.446315	-2.71768633	1.95481794	-0.079891146
314	-124.9518227	1.02231384	1.46989714	0.27383684
315	21.90123125	3.42052627	0.14199366	0.353992309
316	176.3086728	7.47387141	0.50416782	0.025176638
317	150.684693	0.706735758	-0.06492768	0.25849302
318	221.5442213	1.64654691	1.49887214	0.399527742
319	-95.87155825	1.074624485	0.79798878	-0.154728825
320	-176.3761732	7.824395595	0.67539374	0.143770735
321	-257.351711	8.610406645	2.11477684	-0.117923046
322	147.6796575	-3.966007965	1.21890048	-0.055679847
323	-21.29663425	-3.40006384	2.029724	-0.196562431
324	-94.4554515	5.420640145	-0.24375732	0.033173095
325	-181.4809567	1.604773263	0.28910078	0.272783507
326	-58.3301095	-3.465340743	0.59831462	0.243548734
327	-271.5423287	7.194806453	0.648244	-0.314831985
329	-279.6315065	6.631500695	-0.74149662	-0.381719149
330	64.4495165	-6.648739603	1.8299112	0.113729494
331	-32.37001275	5.229358608	0.73731442	0.251558468
332	-154.0334217	-3.781874558	2.08946576	0.007573871
333	-282.7102185	-2.383174363	-1.19995958	0.313622656
334	-306.9582732	7.869105397	2.42857892	0.231089786
335	-317.8547732	6.10022581	1.7725324	0.101696093
336	-476.7791847	0.64737245	0.4349461	0.499786029
337	-665.7256102	14.57059881	-1.47689216	0.218764062
338	-61.263384	2.042866467	0.47624646	0.160102493
339	-167.8319947	3.55237655	0.85865172	0.129954986
340	-104.9513835	0.00802936	0.5057385	0.190393986
341	151.2806448	0.872865653	0.77395058	-0.052469837
342	-297.7875252	1.412377402	0.32807252	-0.130162766
343	-389.1948237	0.778602083	0.80686806	-0.078691505
344	-195.0867897	-2.780153988	0.63433068	-0.315695858
345	-140.6977007	5.914169733	2.94281988	0.756799865
346	-132.1877892	-1.861686613	-0.4267603	-0.007570849
347	-535.7833927	5.491055602	-0.14671094	-0.012224521
348	-562.8128865	6.75900488	0.94617158	0.130289179
349	-200.287968	5.621241893	0.2033649	-0.163858806
350	118.517022	-2.814594625	0.68558642	-0.404712602
352	-74.2618075	-1.458305925	1.3513462	0.351945572
353	-26.65141425	4.541542057	1.98150514	0.146708645
354	-185.9079142	8.669825693	1.78070572	0.146578729
355	-32.6708905	3.449995762	1.18725254	-0.155269712
356	106.3408418	0.104543602	1.39043002	0.176002696
357	-373.9685732	4.175121803	1.07188496	0.285854369
358	88.13333425	16.68853799	1.53711936	-0.035520712
360	64.85409825	-1.099435323	0.8364626	-0.164460875
362	30.49091175	-0.611275795	1.205592	0.5052729
363	-248.6231877	-5.49034483	1.34449066	-0.040781563
364	-303.8728517	-4.687957518	1.36174344	0.139429763
365	-190.0215917	7.092622867	1.87249236	-0.55983242
366	-55.91154475	2.99009211	0.51065662	-0.228678033
367	-562.6510747	-0.575926402	0.4332284	-0.41072847
368	-35.6103805	3.335543192	0.8248325	-0.445067649
369	-273.2561845	1.278863485	0.77848	-0.254500386
370	37.6179305	-7.656007057	0.89713032	0.061143027
371	-254.9468625	3.059718892	1.7133486	0.39300102
373	-213.2043712	5.189860595	2.10836794	0.06608569
375	82.62658675	-6.91897393	0.9647198	0.848482063
377	-94.3595925	0.19444639	0.43721626	-0.212517817
378	-178.2335577	3.76038976	1.21912368	-0.354945993
379	-113.0000157	-0.201717785	0.80666296	0.009070785
380	135.8050775	2.735639872	0.01124498	-0.269074635
381	-53.564677	5.091898422	1.39251648	0.118603435
382	-36.62129875	4.003370748	0.54306626	0.067096218
383	262.575537	0.86313907	1.98327124	-0.055361608
384	-219.3935785	-3.814767342	1.18196006	-0.614903413
385	-13.85132225	-10.68780669	1.7596186	-0.036063186
386	25.03393	-8.509791912	0.68542766	0.412805578
387	-76.441096	-5.248519273	1.02955394	0.444070629
388	-136.581149	-1.739693645	0.29191168	-0.739112833
389	-207.9035042	-0.259431165	0.25343624	-0.607778435
390	-71.95491975	-13.33521116	-0.41777116	1.348782776
391	18.69765575	-5.598098388	0.92562512	0.644583208
392	60.990318	-6.92358229	0.66852664	0.329646225
393	298.758841	-0.017553708	0.97736934	1.009470473
394	204.1942073	-6.075022942	-1.20873822	0.520972258
395	-343.1316022	3.678683182	-0.5609865	-0.059721451
396	-441.7363482	-3.037865922	-1.33535662	-0.691380578
397	-166.1008395	0.170917412	-1.00179416	-0.172478732
398	-456.7020415	-1.534246778	-1.80190586	-0.37211069
399	-1477.718954	5.423502122	-0.48487488	-0.204540365
400	-709.179006	7.293166017	-0.42580896	-0.46569771
