# Supplementary material for: Impact of Marker Ascertainment Bias on Genomic Selection Accuracy and Estimates of Genetic Diversity
Source: PLoS One. 2013 Sep 5;8(9):e74612. doi: 10.1371/journal.pone.0074612 (PMC3764096; doi:10.1371/journal.pone.0074612)
Supplement: Data S1 — Molecular marker and phenotype data. (ZIP) [file pone.0074612.s004.zip › Readme.txt]

The files contains the data used for the paper titled:
Impact of marker ascertainment bias on genomic selection accuracy and estimates of genetic diversity
(Heslot et al.)

unimputed DArTs and GBS data as well as corresponding phenotype data
Tables are indexed by a "GID" and are all in the same order

That dat, including more detailed phenotype information and larger datasets should be soon available online at:
http://triticeaetoolbox.org/wheat/
